# Supplementary material for: Molecular Epidemiology of Amoebiasis: A Cross-Sectional Study among North East Indian Population
Source: PLoS Negl Trop Dis. 2015 Dec 3;9(12):e0004225. doi: 10.1371/journal.pntd.0004225 (PMC4669114; doi:10.1371/journal.pntd.0004225)
Supplement: S1 Table — (XLS) [file pntd.0004225.s001.xls]

## Sheet: Sheet 1
Participant_ID	Month of collection	Microscopy	Fecal culture	DNA dot blot	PCR assay	Symptom	Blood/ mucus in sample	Age	Gender	Marital status	Education	Occupation	Income per day [Rupees]	Family size	Residence	Religion	Living condition	Source of water	Toilet facility	Animal contact	Previus infection history [Family member]	Respondent's previous history of infection	Anti-amoebic treatment taken previously	Eating raw vegetables	Hand Washing
MPL-A-1	January, 2011	Negative	Negative	Negative	Negative	Asymptomatic	No	31-45	Male	Married	Illiterate	Laborer/ Farmer/ Driver	< 500	5 to 7	Urban	Muslim	Poor	Well/ Pond/ River	Un-hygenic	No	Yes	Yes	No	Yes	No/ Not always
MPL-A-2	January, 2011	Positive	Negative	Positive	Eh	Asymptomatic	No	< 15	Male	Single	Primary education	Student/Preschool	< 500	Above 7	Rural	Muslim	Poor	Both	Un-hygenic	Yes	No	No	No	Yes	No/ Not always
MPL-A-3	January, 2011	Negative	Negative	Negative	Negative	Asymptomatic	No	15-30	Male	Single	College and above	Student/Preschool	> 1000	Above 7	Rural	Christian	Good	Supply water	Hygenic	No	No	No	Yes	No	Yes
MPL-A-4	January, 2011	Negative	Negative	Negative	Negative	Symptomatic	Yes	31-45	Male	Single	High School	Merchant	500-1000	Above 7	Rural	Christian	Medium	Both	Hygenic	Yes	Yes	No	No	No	Yes
MPL-A-5	January, 2011	Negative	Negative	Negative	Negative	Asymptomatic	No	31-45	Male	Single	Primary education	Merchant	> 1000	Above 7	Rural	Christian	Good	Supply water	Hygenic	No	Yes	Yes	Yes	No	Yes
MPL-A-6	January, 2011	Positive	Positive	Positive	Ed	Asymptomatic	No	< 15	Male	Single	Illiterate	Student/Preschool	< 500	5 to 7	Rural	Christian	Medium	Well/ Pond/ River	Un-hygenic	Yes	No	No	No	No	Yes
MPL-A-7	January, 2011	Negative	Negative	Negative	Negative	Asymptomatic	No	31-45	Female	Single	High School	Employer	> 1000	< 5	Rural	Christian	Good	Supply water	Hygenic	No	Yes	No	No	No	Yes
MPL-A-8	January, 2011	Negative	Negative	Negative	Negative	Asymptomatic	No	31-45	Male	Single	Illiterate	Laborer/ Farmer/ Driver	< 500	5 to 7	Urban	Muslim	Poor	Well/ Pond/ River	Un-hygenic	No	No	Yes	No	Yes	No/ Not always
MPL-A-9	January, 2011	Negative	Negative	Negative	Negative	Asymptomatic	No	> 45	Female	Married	Primary education	House wife	500-1000	< 5	Urban	Christian	Medium	Supply water	Hygenic	No	No	Yes	No	No	Yes
MPL-A-10	January, 2011	Negative	Negative	Positive	Eh	Symptomatic	Yes	< 15	Female	Single	Illiterate	Student/Preschool	< 500	Above 7	Urban	Muslim	Poor	Both	Un-hygenic	No	Yes	No	No	No	Yes
MPL-A-11	January, 2011	Negative	Negative	Negative	Negative	Asymptomatic	No	> 45	Female	Married	High School	House wife	500-1000	< 5	Rural	Muslim	Medium	Both	Hygenic	No	Yes	Yes	Yes	No	Yes
MPL-A-12	January, 2011	Negative	Negative	Negative	Negative	Asymptomatic	No	31-45	Female	Single	High School	Employer	> 1000	< 5	Rural	Hinduism	Good	Supply water	Hygenic	No	No	No	No	No	Yes
MPL-A-13	January, 2011	Negative	Negative	Negative	Negative	Symptomatic	No	> 45	Male	Married	Illiterate	Merchant	500-1000	Above 7	Rural	Christian	Medium	Both	Hygenic	No	Yes	Yes	No	No	Yes
MPL-A-14	January, 2011	Negative	Negative	Negative	Negative	Asymptomatic	No	15-30	Female	Single	Primary education	Merchant	> 1000	Above 7	Rural	Christian	Good	Supply water	Hygenic	No	Yes	No	Yes	No	Yes
MPL-A-15	January, 2011	Negative	Negative	Negative	Negative	Asymptomatic	No	31-45	Male	Single	Illiterate	Laborer/ Farmer/ Driver	< 500	Above 7	Rural	Christian	Poor	Well/ Pond/ River	Un-hygenic	Yes	No	No	No	Yes	No/ Not always
MPL-A-16	January, 2011	Negative	Negative	Negative	Negative	Symptomatic	Yes	31-45	Male	Single	Illiterate	Merchant	> 1000	Above 7	Rural	Muslim	Good	Supply water	Hygenic	No	Yes	Yes	Yes	No	Yes
MPL-A-17	January, 2011	Negative	Negative	Negative	Negative	Asymptomatic	No	31-45	Female	Married	Illiterate	House wife	> 1000	5 to 7	Urban	Christian	Good	Supply water	Hygenic	No	No	No	Yes	No	Yes
MPL-A-18	January, 2011	Negative	Negative	Negative	Negative	Symptomatic	No	15-30	Female	Single	Illiterate	Laborer/ Farmer/ Driver	500-1000	5 to 7	Rural	Hinduism	Medium	Both	Hygenic	Yes	Yes	Yes	No	No	No/ Not always
MPL-A-19	January, 2011	Negative	Negative	Negative	Negative	Asymptomatic	No	> 45	Male	Married	Primary education	Merchant	500-1000	Above 7	Urban	Muslim	Medium	Both	Hygenic	No	No	No	Yes	Yes	Yes
MPL-A-20	January, 2011	Negative	Negative	Negative	Negative	Symptomatic	Yes	15-30	Male	Married	Primary education	Merchant	500-1000	Above 7	Urban	Muslim	Medium	Supply water	Hygenic	No	Yes	Yes	No	No	Yes
MPL-A-21	January, 2011	Positive	Positive	Negative	Negative	Symptomatic	No	> 45	Female	Single	Illiterate	Laborer/ Farmer/ Driver	< 500	5 to 7	Rural	Hinduism	Poor	Well/ Pond/ River	Un-hygenic	Yes	Yes	No	Yes	Yes	No/ Not always
MPL-A-22	January, 2011	Negative	Negative	Negative	Negative	Asymptomatic	No	15-30	Male	Single	Primary education	Merchant	500-1000	Above 7	Rural	Christian	Medium	Supply water	Hygenic	No	No	No	No	No	Yes
MPL-A-23	January, 2011	Negative	Negative	Negative	Negative	Asymptomatic	No	15-30	Female	Single	College and above	Student/Preschool	> 1000	< 5	Urban	Christian	Good	Supply water	Hygenic	No	No	No	Yes	No	Yes
MPL-A-24	January, 2011	Negative	Negative	Negative	Negative	Symptomatic	Yes	31-45	Female	Married	Primary education	House wife	> 1000	Above 7	Urban	Muslim	Good	Both	Hygenic	No	No	Yes	Yes	No	Yes
MPL-A-25	January, 2011	Negative	Negative	Negative	Negative	Symptomatic	No	31-45	Male	Single	High School	Merchant	< 500	Above 7	Rural	Muslim	Poor	Both	Un-hygenic	Yes	No	No	No	Yes	No/ Not always
MPL-A-26	January, 2011	Negative	Negative	Negative	Negative	Asymptomatic	No	> 45	Female	Single	High School	Employer	> 1000	< 5	Rural	Hinduism	Good	Supply water	Hygenic	No	No	Yes	Yes	No	Yes
MPL-A-27	January, 2011	Negative	Negative	Negative	Negative	Symptomatic	Yes	15-30	Male	Single	High School	Student/Preschool	< 500	Above 7	Urban	Muslim	Poor	Both	Un-hygenic	No	No	No	Yes	Yes	Yes
MPL-A-28	January, 2011	Negative	Negative	Negative	Negative	Asymptomatic	No	> 45	Female	Married	College and above	House wife	500-1000	5 to 7	Urban	Christian	Medium	Both	Hygenic	No	Yes	No	No	No	Yes
MPL-A-29	January, 2011	Negative	Negative	Negative	Negative	Symptomatic	No	31-45	Female	Married	Illiterate	House wife	500-1000	5 to 7	Urban	Christian	Medium	Both	Hygenic	No	Yes	No	No	No	Yes
MPL-A-30	January, 2011	Negative	Negative	Negative	Negative	Asymptomatic	No	15-30	Female	Single	College and above	Student/Preschool	500-1000	Above 7	Urban	Muslim	Medium	Supply water	Hygenic	No	No	No	Yes	No	Yes
MPL-A-31	January, 2011	Negative	Negative	Negative	Negative	Symptomatic	Yes	31-45	Male	Married	Primary education	Merchant	< 500	5 to 7	Urban	Christian	Medium	Well/ Pond/ River	Un-hygenic	No	Yes	Yes	Yes	Yes	Yes
MPL-A-32	January, 2011	Negative	Negative	Negative	Negative	Asymptomatic	No	31-45	Female	Single	College and above	Employer	> 1000	< 5	Rural	Hinduism	Good	Supply water	Hygenic	No	No	No	Yes	No	Yes
MPL-A-33	January, 2011	Negative	Negative	Negative	Negative	Symptomatic	No	> 45	Male	Married	High School	Merchant	< 500	5 to 7	Rural	Muslim	Medium	Both	Un-hygenic	Yes	No	No	Yes	Yes	No/ Not always
MPL-A-34	January, 2011	Negative	Negative	Negative	Negative	Asymptomatic	No	15-30	Female	Single	Primary education	Merchant	500-1000	5 to 7	Rural	Christian	Medium	Supply water	Hygenic	Yes	Yes	Yes	No	Yes	Yes
MPL-A-35	January, 2011	Negative	Negative	Negative	Negative	Symptomatic	Yes	15-30	Female	Married	High School	House wife	500-1000	5 to 7	Rural	Muslim	Medium	Supply water	Hygenic	No	No	Yes	Yes	No	Yes
MPL-A-36	January, 2011	Negative	Negative	Negative	Negative	Symptomatic	Yes	> 45	Male	Single	Primary education	Merchant	< 500	5 to 7	Urban	Muslim	Medium	Both	Un-hygenic	Yes	Yes	Yes	No	Yes	No/ Not always
MPL-A-37	February, 2011	Negative	Negative	Negative	Negative	Asymptomatic	No	> 45	Female	Married	Illiterate	Laborer/ Farmer/ Driver	< 500	5 to 7	Rural	Hinduism	Poor	Both	Un-hygenic	Yes	Yes	Yes	No	Yes	No/ Not always
MPL-A-38	February, 2011	Positive	Negative	Positive	Eh + Ed	Asymptomatic	No	< 15	Male	Single	Illiterate	Student/Preschool	500-1000	5 to 7	Rural	Christian	Medium	Well/ Pond/ River	Hygenic	Yes	Yes	No	No	No	Yes
MPL-A-39	February, 2011	Negative	Negative	Negative	Negative	Asymptomatic	No	> 45	Female	Married	College and above	House wife	< 500	5 to 7	Urban	Muslim	Poor	Both	Un-hygenic	No	Yes	Yes	No	No	Yes
MPL-A-40	February, 2011	Negative	Negative	Negative	Negative	Symptomatic	No	15-30	Male	Single	College and above	Employer	500-1000	< 5	Rural	Christian	Medium	Supply water	Hygenic	No	No	No	No	No	Yes
MPL-A-41	February, 2011	Negative	Negative	Negative	Negative	Symptomatic	No	> 45	Male	Married	Illiterate	Merchant	< 500	Above 7	Rural	Muslim	Poor	Well/ Pond/ River	Un-hygenic	Yes	No	No	Yes	Yes	No/ Not always
MPL-A-42	February, 2011	Negative	Negative	Negative	Negative	Symptomatic	Yes	15-30	Female	Single	College and above	Student/Preschool	> 1000	Above 7	Urban	Muslim	Good	Supply water	Hygenic	No	No	No	Yes	No	Yes
MPL-A-43	February, 2011	Negative	Negative	Negative	Negative	Symptomatic	No	31-45	Female	Single	High School	Employer	> 1000	< 5	Rural	Christian	Good	Supply water	Hygenic	No	No	No	Yes	No	Yes
MPL-A-44	February, 2011	Negative	Negative	Negative	Negative	Symptomatic	No	31-45	Male	Single	Primary education	Merchant	500-1000	< 5	Urban	Christian	Medium	Both	Hygenic	No	Yes	Yes	No	No	Yes
MPL-A-45	February, 2011	Negative	Negative	Negative	Negative	Asymptomatic	No	31-45	Female	Single	Illiterate	Laborer/ Farmer/ Driver	500-1000	Above 7	Urban	Muslim	Medium	Both	Hygenic	No	Yes	No	No	Yes	No/ Not always
MPL-A-46	February, 2011	Positive	Negative	Positive	Eh	Symptomatic	Yes	15-30	Female	Single	High School	Employer	500-1000	< 5	Rural	Christian	Medium	Supply water	Hygenic	No	No	No	No	No	Yes
MPL-A-47	February, 2011	Negative	Negative	Negative	Negative	Symptomatic	No	> 45	Female	Married	Illiterate	House wife	< 500	Above 7	Rural	Muslim	Poor	Both	Un-hygenic	Yes	Yes	Yes	Yes	No	Yes
MPL-A-48	February, 2011	Negative	Negative	Negative	Negative	Asymptomatic	No	15-30	Female	Single	College and above	Student/Preschool	> 1000	< 5	Rural	Christian	Good	Supply water	Hygenic	No	No	No	Yes	No	Yes
MPL-A-49	February, 2011	Negative	Negative	Negative	Negative	Symptomatic	Yes	15-30	Male	Single	Illiterate	Merchant	< 500	5 to 7	Rural	Christian	Poor	Well/ Pond/ River	Un-hygenic	Yes	No	No	Yes	Yes	No/ Not always
MPL-A-50	February, 2011	Negative	Negative	Negative	Negative	Symptomatic	No	> 45	Female	Married	Illiterate	House wife	< 500	< 5	Urban	Christian	Poor	Well/ Pond/ River	Un-hygenic	No	Yes	No	No	No	Yes
MPL-A-51	February, 2011	Negative	Negative	Negative	Negative	Asymptomatic	No	> 45	Female	Single	College and above	Employer	500-1000	< 5	Urban	Hinduism	Medium	Supply water	Hygenic	No	No	Yes	No	No	Yes
MPL-A-52	February, 2011	Positive	Positive	Positive	Ed	Asymptomatic	No	> 45	Male	Single	High School	Merchant	< 500	5 to 7	Rural	Christian	Medium	Well/ Pond/ River	Un-hygenic	No	Yes	No	Yes	No	No/ Not always
MPL-A-53	February, 2011	Negative	Negative	Negative	Negative	Asymptomatic	No	31-45	Female	Married	High School	House wife	< 500	5 to 7	Urban	Muslim	Poor	Well/ Pond/ River	Un-hygenic	No	Yes	Yes	No	Yes	Yes
MPL-A-54	February, 2011	Positive	Negative	Positive	Ed	Asymptomatic	No	15-30	Male	Single	High School	Student/Preschool	< 500	5 to 7	Urban	Christian	Medium	Well/ Pond/ River	Un-hygenic	Yes	No	Yes	No	No	No/ Not always
MPL-A-55	February, 2011	Negative	Negative	Negative	Negative	Asymptomatic	No	15-30	Female	Single	Primary education	Laborer/ Farmer/ Driver	< 500	5 to 7	Rural	Hinduism	Poor	Well/ Pond/ River	Un-hygenic	Yes	No	Yes	Yes	No	No/ Not always
MPL-A-56	February, 2011	Negative	Negative	Negative	Negative	Symptomatic	No	31-45	Male	Single	Primary education	Merchant	500-1000	Above 7	Rural	Muslim	Medium	Supply water	Hygenic	No	No	No	Yes	No	Yes
MPL-A-57	February, 2011	Negative	Negative	Negative	Negative	Asymptomatic	No	31-45	Male	Single	Illiterate	Merchant	< 500	Above 7	Rural	Muslim	Poor	Both	Un-hygenic	Yes	No	No	Yes	Yes	No/ Not always
MPL-A-58	February, 2011	Negative	Negative	Negative	Negative	Symptomatic	Yes	31-45	Male	Married	Illiterate	Laborer/ Farmer/ Driver	500-1000	Above 7	Rural	Muslim	Medium	Supply water	Hygenic	No	Yes	No	Yes	No	No/ Not always
MPL-A-59	February, 2011	Negative	Negative	Negative	Negative	Asymptomatic	No	31-45	Female	Single	Primary education	Laborer/ Farmer/ Driver	< 500	5 to 7	Urban	Hinduism	Poor	Both	Un-hygenic	Yes	Yes	Yes	No	Yes	No/ Not always
MPL-A-60	March, 2011	Positive	Negative	Positive	Eh + Em	Symptomatic	Yes	> 45	Male	Married	High School	Employer	> 1000	< 5	Urban	Muslim	Good	Supply water	Hygenic	No	Yes	Yes	Yes	No	Yes
MPL-A-61	March, 2011	Negative	Negative	Negative	Negative	Symptomatic	No	> 45	Female	Married	Illiterate	House wife	< 500	5 to 7	Rural	Christian	Poor	Both	Un-hygenic	No	Yes	Yes	No	Yes	Yes
MPL-A-62	March, 2011	Negative	Negative	Negative	Negative	Asymptomatic	No	> 45	Female	Married	College and above	House wife	< 500	5 to 7	Urban	Christian	Poor	Well/ Pond/ River	Un-hygenic	Yes	Yes	No	No	Yes	Yes
MPL-A-63	March, 2011	Positive	Positive	Positive	Eh	Symptomatic	No	15-30	Female	Single	High School	Student/Preschool	< 500	Above 7	Rural	Christian	Poor	Well/ Pond/ River	Un-hygenic	Yes	No	No	No	Yes	No/ Not always
MPL-A-64	March, 2011	Negative	Negative	Negative	Negative	Asymptomatic	No	31-45	Female	Single	Illiterate	Laborer/ Farmer/ Driver	< 500	< 5	Urban	Hinduism	Poor	Well/ Pond/ River	Un-hygenic	No	Yes	Yes	No	No	No/ Not always
MPL-A-65	March, 2011	Negative	Negative	Negative	Negative	Symptomatic	Yes	31-45	Male	Single	Illiterate	Laborer/ Farmer/ Driver	< 500	Above 7	Rural	Hinduism	Poor	Well/ Pond/ River	Un-hygenic	No	Yes	Yes	Yes	Yes	No/ Not always
MPL-A-66	March, 2011	Negative	Negative	Negative	Negative	Asymptomatic	No	31-45	Female	Single	Illiterate	Merchant	< 500	Above 7	Rural	Christian	Poor	Well/ Pond/ River	Un-hygenic	Yes	No	No	Yes	Yes	No/ Not always
MPL-A-67	March, 2011	Negative	Negative	Negative	Negative	Symptomatic	Yes	31-45	Male	Married	High School	Employer	> 1000	< 5	Rural	Christian	Good	Supply water	Hygenic	No	No	Yes	Yes	No	Yes
MPL-A-68	March, 2011	Negative	Negative	Negative	Negative	Symptomatic	No	15-30	Female	Single	Primary education	Laborer/ Farmer/ Driver	< 500	Above 7	Rural	Hinduism	Poor	Well/ Pond/ River	Un-hygenic	No	No	No	Yes	Yes	No/ Not always
MPL-A-69	March, 2011	Negative	Negative	Negative	Negative	Symptomatic	No	> 45	Female	Married	College and above	House wife	500-1000	Above 7	Rural	Muslim	Medium	Both	Hygenic	No	No	No	No	No	Yes
MPL-A-70	March, 2011	Negative	Negative	Negative	Negative	Asymptomatic	No	> 45	Male	Married	Primary education	Merchant	< 500	Above 7	Rural	Christian	Poor	Well/ Pond/ River	Un-hygenic	Yes	Yes	Yes	Yes	No	Yes
MPL-A-71	March, 2011	Negative	Negative	Negative	Negative	Symptomatic	Yes	> 45	Female	Married	High School	House wife	> 1000	Above 7	Rural	Hinduism	Good	Supply water	Hygenic	No	Yes	No	Yes	No	Yes
MPL-A-72	March, 2011	Negative	Negative	Negative	Negative	Asymptomatic	No	15-30	Female	Single	High School	Employer	> 1000	< 5	Urban	Christian	Good	Supply water	Hygenic	No	Yes	Yes	No	No	Yes
MPL-A-73	March, 2011	Negative	Negative	Negative	Negative	Symptomatic	No	> 45	Female	Married	College and above	House wife	< 500	5 to 7	Urban	Muslim	Poor	Both	Un-hygenic	No	No	No	Yes	Yes	Yes
MPL-A-74	March, 2011	Negative	Negative	Negative	Negative	Asymptomatic	No	> 45	Female	Married	Primary education	Laborer/ Farmer/ Driver	< 500	Above 7	Rural	Hinduism	Poor	Both	Un-hygenic	Yes	Yes	No	Yes	Yes	No/ Not always
MPL-A-75	March, 2011	Negative	Negative	Negative	Negative	Symptomatic	Yes	15-30	Male	Single	Illiterate	Employer	> 1000	< 5	Urban	Hinduism	Good	Supply water	Hygenic	No	No	No	Yes	No	Yes
MPL-A-76	March, 2011	Negative	Negative	Negative	Negative	Symptomatic	No	31-45	Female	Married	Primary education	House wife	> 1000	Above 7	Rural	Muslim	Good	Supply water	Hygenic	No	No	Yes	Yes	No	Yes
MPL-A-77	March, 2011	Negative	Negative	Negative	Negative	Symptomatic	No	31-45	Female	Single	Illiterate	Merchant	< 500	< 5	Rural	Hinduism	Poor	Well/ Pond/ River	Un-hygenic	Yes	Yes	No	No	Yes	No/ Not always
MPL-A-78	March, 2011	Negative	Negative	Negative	Negative	Symptomatic	No	31-45	Male	Single	Illiterate	Merchant	< 500	Above 7	Rural	Hinduism	Poor	Both	Un-hygenic	Yes	No	Yes	Yes	Yes	No/ Not always
MPL-A-79	March, 2011	Negative	Negative	Negative	Negative	Asymptomatic	No	31-45	Female	Single	Primary education	Employer	> 1000	< 5	Rural	Hinduism	Good	Supply water	Hygenic	No	Yes	No	Yes	No	Yes
MPL-A-80	March, 2011	Negative	Negative	Negative	Negative	Asymptomatic	No	31-45	Female	Single	High School	Employer	> 1000	< 5	Rural	Hinduism	Good	Supply water	Hygenic	No	Yes	Yes	No	No	Yes
MPL-A-81	March, 2011	Positive	Negative	Positive	Eh + Ed	Asymptomatic	No	< 15	Female	Single	Illiterate	Student/Preschool	< 500	Above 7	Rural	Muslim	Poor	Well/ Pond/ River	Un-hygenic	Yes	Yes	No	No	No	Yes
MPL-A-82	March, 2011	Negative	Negative	Negative	Negative	Asymptomatic	No	31-45	Female	Single	Illiterate	Laborer/ Farmer/ Driver	< 500	< 5	Urban	Hinduism	Poor	Well/ Pond/ River	Un-hygenic	No	Yes	Yes	No	No	No/ Not always
MPL-A-83	March, 2011	Negative	Negative	Negative	Negative	Symptomatic	No	31-45	Male	Single	Illiterate	Laborer/ Farmer/ Driver	500-1000	Above 7	Rural	Hinduism	Medium	Both	Hygenic	Yes	Yes	No	No	No	No/ Not always
MPL-A-84	March, 2011	Negative	Negative	Negative	Negative	Asymptomatic	No	31-45	Female	Single	Primary education	Merchant	< 500	Above 7	Rural	Christian	Poor	Well/ Pond/ River	Un-hygenic	No	No	No	Yes	Yes	Yes
MPL-A-85	March, 2011	Negative	Negative	Negative	Negative	Asymptomatic	No	> 45	Female	Married	College and above	House wife	< 500	< 5	Urban	Christian	Poor	Well/ Pond/ River	Un-hygenic	No	Yes	Yes	No	No	Yes
MPL-A-86	March, 2011	Positive	Positive	Positive	Eh	Asymptomatic	No	> 45	Female	Married	High School	Laborer/ Farmer/ Driver	< 500	5 to 7	Urban	Christian	Poor	Well/ Pond/ River	Un-hygenic	No	Yes	Yes	Yes	Yes	No/ Not always
MPL-A-87	March, 2011	Negative	Negative	Negative	Negative	Asymptomatic	No	> 45	Female	Married	College and above	House wife	< 500	Above 7	Urban	Muslim	Poor	Both	Un-hygenic	No	No	Yes	No	No	Yes
MPL-A-88	March, 2011	Negative	Negative	Negative	Negative	Symptomatic	No	> 45	Female	Married	College and above	House wife	> 1000	Above 7	Rural	Hinduism	Good	Supply water	Hygenic	No	Yes	Yes	Yes	No	Yes
MPL-A-89	March, 2011	Negative	Negative	Negative	Negative	Asymptomatic	No	15-30	Male	Single	High School	Merchant	< 500	Above 7	Rural	Christian	Poor	Well/ Pond/ River	Un-hygenic	No	No	No	Yes	Yes	Yes
MPL-A-90	March, 2011	Negative	Negative	Negative	Negative	Asymptomatic	No	> 45	Male	Married	High School	Employer	> 1000	< 5	Rural	Hinduism	Good	Supply water	Hygenic	No	Yes	Yes	Yes	No	Yes
MPL-A-91	March, 2011	Negative	Negative	Negative	Negative	Symptomatic	Yes	15-30	Male	Single	Illiterate	Merchant	< 500	Above 7	Rural	Christian	Poor	Well/ Pond/ River	Un-hygenic	No	No	No	Yes	Yes	No/ Not always
MPL-A-92	March, 2011	Negative	Negative	Negative	Negative	Symptomatic	Yes	31-45	Female	Single	High School	Employer	> 1000	< 5	Rural	Hinduism	Good	Supply water	Hygenic	No	No	Yes	Yes	No	Yes
MPL-A-93	March, 2011	Negative	Negative	Negative	Negative	Symptomatic	No	31-45	Male	Single	Primary education	Merchant	< 500	Above 7	Rural	Muslim	Poor	Well/ Pond/ River	Un-hygenic	No	No	No	Yes	Yes	Yes
MPL-A-94	March, 2011	Negative	Negative	Negative	Negative	Asymptomatic	No	31-45	Female	Single	College and above	Employer	> 1000	< 5	Rural	Hinduism	Good	Supply water	Hygenic	No	No	No	No	No	Yes
MPL-A-95	April, 2011	Negative	Negative	Negative	Negative	Symptomatic	No	31-45	Female	Single	Primary education	Laborer/ Farmer/ Driver	< 500	5 to 7	Urban	Hinduism	Poor	Both	Un-hygenic	No	Yes	Yes	Yes	Yes	No/ Not always
MPL-A-96	April, 2011	Negative	Negative	Negative	Negative	Asymptomatic	No	31-45	Female	Married	Illiterate	House wife	< 500	Above 7	Urban	Muslim	Poor	Both	Un-hygenic	No	Yes	No	No	Yes	Yes
MPL-A-97	April, 2011	Negative	Negative	Positive	Eh + Ed	Asymptomatic	No	< 15	Female	Single	High School	Student/Preschool	500-1000	Above 7	Rural	Muslim	Medium	Well/ Pond/ River	Hygenic	Yes	Yes	Yes	No	Yes	No/ Not always
MPL-A-98	April, 2011	Positive	Negative	Positive	Eh + Em	Symptomatic	No	< 15	Male	Single	Primary education	Student/Preschool	< 500	Above 7	Rural	Muslim	Poor	Well/ Pond/ River	Un-hygenic	Yes	Yes	No	No	Yes	No/ Not always
MPL-A-99	April, 2011	Positive	Positive	Positive	Eh + Ed	Symptomatic	No	< 15	Male	Single	Illiterate	Student/Preschool	< 500	Above 7	Rural	Muslim	Poor	Well/ Pond/ River	Un-hygenic	Yes	No	No	No	No	Yes
MPL-A-100	April, 2011	Negative	Negative	Negative	Negative	Asymptomatic	No	> 45	Female	Married	Illiterate	House wife	< 500	5 to 7	Urban	Muslim	Poor	Both	Un-hygenic	Yes	Yes	Yes	No	No	Yes
MPL-A-101	April, 2011	Negative	Negative	Negative	Negative	Symptomatic	No	31-45	Female	Single	Illiterate	Laborer/ Farmer/ Driver	< 500	5 to 7	Rural	Hinduism	Poor	Both	Un-hygenic	No	No	Yes	Yes	Yes	No/ Not always
MPL-A-102	April, 2011	Negative	Negative	Negative	Negative	Symptomatic	No	31-45	Male	Single	Primary education	Merchant	< 500	Above 7	Rural	Muslim	Poor	Both	Un-hygenic	No	Yes	No	Yes	Yes	No/ Not always
MPL-A-103	April, 2011	Negative	Negative	Negative	Negative	Asymptomatic	No	> 45	Female	Married	Primary education	House wife	> 1000	Above 7	Urban	Muslim	Good	Supply water	Hygenic	No	No	Yes	No	No	Yes
MPL-A-104	April, 2011	Negative	Positive	Positive	Ed	Asymptomatic	No	31-45	Male	Single	High School	Merchant	< 500	Above 7	Rural	Muslim	Medium	Supply water	Un-hygenic	No	Yes	No	No	No	No/ Not always
MPL-A-105	April, 2011	Negative	Negative	Negative	Negative	Asymptomatic	No	> 45	Female	Married	Illiterate	House wife	< 500	Above 7	Rural	Muslim	Poor	Well/ Pond/ River	Un-hygenic	Yes	Yes	Yes	No	Yes	Yes
MPL-A-106	April, 2011	Negative	Negative	Negative	Negative	Symptomatic	Yes	31-45	Male	Single	Illiterate	Laborer/ Farmer/ Driver	< 500	5 to 7	Rural	Hinduism	Poor	Both	Un-hygenic	Yes	No	No	Yes	Yes	No/ Not always
MPL-A-107	April, 2011	Negative	Negative	Negative	Negative	Symptomatic	Yes	15-30	Female	Single	Illiterate	Laborer/ Farmer/ Driver	< 500	Above 7	Rural	Hinduism	Poor	Well/ Pond/ River	Un-hygenic	Yes	No	Yes	Yes	Yes	No/ Not always
MPL-A-108	April, 2011	Negative	Negative	Negative	Negative	Symptomatic	No	> 45	Male	Married	Primary education	Merchant	< 500	Above 7	Rural	Hinduism	Poor	Well/ Pond/ River	Un-hygenic	Yes	Yes	No	Yes	Yes	No/ Not always
MPL-A-109	April, 2011	Negative	Negative	Negative	Negative	Asymptomatic	No	31-45	Female	Married	High School	Laborer/ Farmer/ Driver	500-1000	5 to 7	Urban	Hinduism	Medium	Both	Hygenic	No	No	Yes	No	No	No/ Not always
MPL-A-110	April, 2011	Positive	Positive	Positive	Ed	Asymptomatic	No	15-30	Male	Single	High School	Student/Preschool	< 500	Above 7	Rural	Muslim	Medium	Well/ Pond/ River	Un-hygenic	Yes	Yes	No	No	No	No/ Not always
MPL-A-111	April, 2011	Negative	Negative	Negative	Negative	Symptomatic	No	31-45	Female	Married	College and above	House wife	< 500	Above 7	Urban	Muslim	Poor	Well/ Pond/ River	Un-hygenic	No	Yes	Yes	Yes	Yes	Yes
MPL-A-112	April, 2011	Negative	Negative	Negative	Negative	Asymptomatic	No	31-45	Female	Single	Illiterate	Laborer/ Farmer/ Driver	< 500	5 to 7	Urban	Hinduism	Poor	Well/ Pond/ River	Un-hygenic	No	No	No	Yes	Yes	No/ Not always
MPL-A-113	April, 2011	Negative	Negative	Negative	Negative	Asymptomatic	No	> 45	Male	Married	Illiterate	Laborer/ Farmer/ Driver	< 500	5 to 7	Urban	Hinduism	Poor	Well/ Pond/ River	Un-hygenic	No	No	Yes	Yes	Yes	No/ Not always
MPL-A-114	April, 2011	Negative	Negative	Negative	Negative	Asymptomatic	No	> 45	Female	Married	College and above	House wife	500-1000	Above 7	Urban	Muslim	Medium	Supply water	Hygenic	No	Yes	Yes	No	No	Yes
MPL-A-115	April, 2011	Positive	Negative	Positive	Eh	Symptomatic	Yes	15-30	Female	Single	College and above	Employer	< 500	< 5	Rural	Christian	Medium	Both	Un-hygenic	No	No	No	Yes	Yes	Yes
MPL-A-116	April, 2011	Negative	Negative	Negative	Negative	Asymptomatic	No	> 45	Female	Married	Primary education	Employer	> 1000	< 5	Urban	Hinduism	Good	Supply water	Hygenic	No	Yes	Yes	No	No	Yes
MPL-A-117	April, 2011	Positive	Negative	Positive	Ed	Asymptomatic	No	15-30	Male	Single	College and above	Student/Preschool	500-1000	5 to 7	Urban	Christian	Good	Supply water	Hygenic	Yes	Yes	No	Yes	No	Yes
MPL-A-118	April, 2011	Negative	Negative	Negative	Negative	Symptomatic	No	> 45	Female	Married	Primary education	House wife	> 1000	< 5	Urban	Christian	Good	Supply water	Hygenic	No	Yes	No	Yes	No	Yes
MPL-A-119	May, 2011	Negative	Negative	Negative	Negative	Symptomatic	Yes	> 45	Female	Single	College and above	Employer	> 1000	< 5	Rural	Hinduism	Good	Supply water	Hygenic	No	No	Yes	No	No	Yes
MPL-A-120	May, 2011	Negative	Negative	Negative	Negative	Asymptomatic	No	15-30	Male	Married	Illiterate	Merchant	500-1000	Above 7	Rural	Christian	Medium	Supply water	Hygenic	No	Yes	Yes	Yes	Yes	Yes
MPL-A-121	May, 2011	Negative	Negative	Negative	Negative	Symptomatic	Yes	> 45	Male	Married	Illiterate	Merchant	< 500	Above 7	Rural	Christian	Poor	Both	Un-hygenic	Yes	No	No	Yes	Yes	No/ Not always
MPL-A-122	May, 2011	Negative	Negative	Negative	Negative	Symptomatic	No	31-45	Female	Single	College and above	Employer	> 1000	< 5	Rural	Hinduism	Good	Supply water	Hygenic	No	No	Yes	No	No	Yes
MPL-A-123	May, 2011	Negative	Negative	Negative	Negative	Asymptomatic	No	31-45	Male	Single	Illiterate	Laborer/ Farmer/ Driver	< 500	5 to 7	Urban	Hinduism	Poor	Well/ Pond/ River	Un-hygenic	No	No	No	Yes	No	No/ Not always
MPL-A-124	May, 2011	Negative	Negative	Negative	Negative	Symptomatic	Yes	> 45	Female	Married	High School	House wife	500-1000	5 to 7	Rural	Christian	Medium	Both	Hygenic	No	No	No	No	No	Yes
MPL-A-125	May, 2011	Negative	Negative	Negative	Negative	Symptomatic	No	15-30	Female	Single	College and above	Student/Preschool	500-1000	Above 7	Rural	Muslim	Medium	Both	Hygenic	No	Yes	Yes	Yes	No	Yes
MPL-A-126	May, 2011	Negative	Negative	Negative	Negative	Asymptomatic	No	> 45	Female	Married	College and above	Employer	> 1000	< 5	Urban	Hinduism	Good	Supply water	Hygenic	No	Yes	No	No	No	Yes
MPL-A-127	May, 2011	Negative	Negative	Positive	Eh	Symptomatic	Yes	15-30	Male	Single	High school	Student/Preschool	500-1000	< 5	Rural	Christian	Medium	Well/ Pond/ River	Hygenic	Yes	Yes	No	Yes	No	Yes
MPL-A-128	May, 2011	Negative	Negative	Negative	Negative	Asymptomatic	No	> 45	Female	Married	Primary education	House wife	> 1000	< 5	Rural	Muslim	Good	Supply water	Hygenic	No	Yes	Yes	No	No	Yes
MPL-A-129	May, 2011	Negative	Negative	Negative	Negative	Symptomatic	No	31-45	Female	Single	College and above	Employer	> 1000	< 5	Rural	Hinduism	Good	Supply water	Hygenic	No	Yes	No	Yes	No	Yes
MPL-A-130	May, 2011	Negative	Negative	Negative	Negative	Asymptomatic	No	31-45	Male	Single	Illiterate	Merchant	< 500	< 5	Rural	Muslim	Poor	Well/ Pond/ River	Un-hygenic	No	No	Yes	No	Yes	No/ Not always
MPL-A-131	May, 2011	Negative	Negative	Negative	Negative	Symptomatic	Yes	> 45	Female	Married	High School	House wife	< 500	Above 7	Rural	Christian	Poor	Both	Un-hygenic	No	No	Yes	Yes	No	Yes
MPL-A-132	May, 2011	Negative	Negative	Negative	Negative	Symptomatic	No	31-45	Female	Single	High School	Employer	> 1000	< 5	Rural	Hinduism	Good	Supply water	Hygenic	No	No	No	Yes	No	Yes
MPL-A-133	May, 2011	Positive	Positive	Negative	Negative	Asymptomatic	No	> 45	Male	Married	Illiterate	Laborer/ Farmer/ Driver	< 500	Above 7	Rural	Hinduism	Poor	Well/ Pond/ River	Un-hygenic	Yes	No	No	Yes	Yes	No/ Not always
MPL-A-134	May, 2011	Negative	Negative	Negative	Negative	Symptomatic	Yes	> 45	Female	Married	Primary education	House wife	500-1000	Above 7	Rural	Muslim	Medium	Supply water	Hygenic	No	No	No	Yes	No	Yes
MPL-A-135	May, 2011	Negative	Negative	Negative	Negative	Asymptomatic	No	15-30	Female	Single	Primary education	Laborer/ Farmer/ Driver	500-1000	Above 7	Rural	Hinduism	Medium	Supply water	Hygenic	Yes	Yes	No	Yes	Yes	No/ Not always
MPL-A-136	May, 2011	Negative	Negative	Negative	Negative	Symptomatic	No	> 45	Female	Married	College and above	House wife	500-1000	Above 7	Rural	Christian	Medium	Supply water	Hygenic	Yes	No	No	No	No	Yes
MPL-A-137	May, 2011	Negative	Negative	Negative	Negative	Asymptomatic	No	> 45	Female	Married	Primary education	Merchant	500-1000	5 to 7	Urban	Christian	Medium	Supply water	Hygenic	No	Yes	No	No	Yes	Yes
MPL-A-138	May, 2011	Negative	Negative	Negative	Negative	Symptomatic	Yes	15-30	Female	Single	High School	Student/Preschool	> 1000	< 5	Rural	Christian	Good	Supply water	Hygenic	No	Yes	No	Yes	No	Yes
MPL-A-139	May, 2011	Negative	Negative	Negative	Negative	Asymptomatic	No	31-45	Female	Married	Primary education	House wife	< 500	< 5	Urban	Muslim	Poor	Well/ Pond/ River	Un-hygenic	Yes	No	Yes	Yes	Yes	Yes
MPL-A-140	May, 2011	Negative	Negative	Negative	Negative	Symptomatic	No	31-45	Female	Single	College and above	Employer	> 1000	< 5	Urban	Hinduism	Good	Supply water	Hygenic	No	Yes	No	Yes	No	Yes
MPL-A-141	May, 2011	Negative	Negative	Negative	Negative	Asymptomatic	No	31-45	Female	Single	Illiterate	Merchant	< 500	< 5	Rural	Christian	Poor	Well/ Pond/ River	Un-hygenic	Yes	No	Yes	No	No	No/ Not always
MPL-A-142	May, 2011	Negative	Negative	Negative	Negative	Symptomatic	Yes	> 45	Male	Married	Illiterate	Laborer/ Farmer/ Driver	< 500	Above 7	Rural	Hinduism	Poor	Both	Un-hygenic	Yes	No	No	Yes	Yes	No/ Not always
MPL-A-143	May, 2011	Negative	Negative	Negative	Negative	Asymptomatic	No	15-30	Female	Married	Illiterate	House wife	500-1000	5 to 7	Rural	Christian	Medium	Supply water	Hygenic	No	Yes	No	No	Yes	Yes
MPL-A-144	May, 2011	Negative	Negative	Negative	Negative	Symptomatic	No	31-45	Female	Single	Primary education	Merchant	500-1000	Above 7	Rural	Christian	Medium	Supply water	Hygenic	No	No	Yes	No	No	Yes
MPL-A-145	May, 2011	Negative	Negative	Negative	Negative	Asymptomatic	No	31-45	Female	Single	High School	Employer	> 1000	< 5	Rural	Hinduism	Good	Supply water	Hygenic	No	Yes	No	Yes	No	Yes
MPL-A-146	May, 2011	Negative	Negative	Negative	Negative	Symptomatic	Yes	> 45	Female	Married	Illiterate	House wife	> 1000	Above 7	Rural	Christian	Good	Supply water	Hygenic	No	No	Yes	Yes	No	Yes
MPL-A-147	May, 2011	Negative	Negative	Negative	Negative	Asymptomatic	No	15-30	Male	Married	Illiterate	Merchant	< 500	Above 7	Rural	Christian	Poor	Well/ Pond/ River	Un-hygenic	Yes	Yes	No	Yes	Yes	No/ Not always
MPL-A-148	May, 2011	Negative	Negative	Negative	Negative	Symptomatic	No	31-45	Female	Single	College and above	Employer	> 1000	< 5	Urban	Hinduism	Good	Supply water	Hygenic	No	No	Yes	No	No	Yes
MPL-A-149	May, 2011	Negative	Negative	Negative	Negative	Asymptomatic	No	> 45	Female	Married	Illiterate	House wife	500-1000	Above 7	Rural	Muslim	Medium	Supply water	Hygenic	No	Yes	No	No	No	Yes
MPL-A-150	June, 2011	Positive	Negative	Positive	Eh + Ed	Asymptomatic	No	15-30	Female	Single	College and above	House wife	< 500	Above 7	Rural	Muslim	Medium	Well/ Pond/ River	Un-hygenic	Yes	Yes	No	No	No	Yes
MPL-A-151	June, 2011	Negative	Negative	Negative	Negative	Asymptomatic	No	> 45	Female	Married	Illiterate	House wife	500-1000	Above 7	Urban	Muslim	Medium	Supply water	Hygenic	No	Yes	Yes	No	No	Yes
MPL-A-152	June, 2011	Positive	Negative	Positive	Eh + Em	Symptomatic	Yes	< 15	Female	Single	Illiterate	Student/Preschool	< 500	Above 7	Rural	Muslim	Poor	Well/ Pond/ River	Un-hygenic	Yes	Yes	No	No	No	Yes
MPL-A-153	June, 2011	Negative	Negative	Negative	Negative	Asymptomatic	No	> 45	Female	Married	Illiterate	Laborer/ Farmer/ Driver	< 500	5 to 7	Urban	Hinduism	Poor	Well/ Pond/ River	Un-hygenic	No	Yes	Yes	Yes	Yes	No/ Not always
MPL-A-154	June, 2011	Positive	Positive	Negative	Em	Symptomatic	Yes	31-45	Male	Single	High School	Laborer/ Farmer/ Driver	< 500	Above 7	Urban	Muslim	Medium	Supply water	Un-hygenic	Yes	Yes	No	No	Yes	No/ Not always
MPL-A-155	June, 2011	Positive	Negative	Negative	Em	Asymptomatic	No	< 15	Male	Single	Illiterate	Student/Preschool	500-1000	< 5	Urban	Muslim	Good	Supply water	Hygenic	Yes	Yes	No	No	No	Yes
MPL-A-156	June, 2011	Positive	Negative	Positive	Eh + Ed	Asymptomatic	No	> 45	Male	Married	Primary education	Merchant	< 500	Above 7	Rural	Christian	Medium	Supply water	Un-hygenic	No	Yes	Yes	Yes	No	Yes
MPL-A-157	June, 2011	Negative	Negative	Negative	Negative	Asymptomatic	No	> 45	Female	Married	College and above	House wife	< 500	Above 7	Urban	Muslim	Poor	Both	Un-hygenic	Yes	Yes	Yes	Yes	No	Yes
MPL-A-158	June, 2011	Negative	Negative	Positive	Eh	Symptomatic	No	31-45	Male	Married	High School	Employer	500-1000	< 5	Rural	Muslim	Good	Well/ Pond/ River	Hygenic	No	No	No	Yes	No	Yes
MPL-A-159	June, 2011	Negative	Negative	Negative	Negative	Asymptomatic	No	31-45	Female	Single	High School	Employer	> 1000	< 5	Rural	Hinduism	Good	Supply water	Hygenic	No	Yes	No	No	No	Yes
MPL-A-160	June, 2011	Negative	Negative	Negative	Negative	Symptomatic	No	> 45	Female	Married	Primary education	House wife	< 500	5 to 7	Rural	Christian	Poor	Well/ Pond/ River	Un-hygenic	Yes	No	Yes	Yes	No	Yes
MPL-A-161	June, 2011	Negative	Negative	Negative	Negative	Symptomatic	No	31-45	Male	Single	High School	Employer	> 1000	< 5	Rural	Christian	Good	Supply water	Hygenic	No	No	No	No	No	Yes
MPL-A-162	June, 2011	Negative	Negative	Negative	Negative	Asymptomatic	No	> 45	Female	Married	Illiterate	House wife	< 500	Above 7	Urban	Muslim	Poor	Well/ Pond/ River	Un-hygenic	No	Yes	Yes	Yes	No	Yes
MPL-A-163	June, 2011	Positive	Negative	Negative	Em	Asymptomatic	No	15-30	Male	Single	College and above	Student/Preschool	500-1000	< 5	Rural	Muslim	Good	Well/ Pond/ River	Un-hygenic	Yes	Yes	No	No	No	Yes
MPL-A-164	June, 2011	Negative	Negative	Negative	Negative	Asymptomatic	No	31-45	Female	Married	Illiterate	Laborer/ Farmer/ Driver	< 500	< 5	Urban	Hinduism	Poor	Well/ Pond/ River	Un-hygenic	No	Yes	Yes	No	No	No/ Not always
MPL-A-165	June, 2011	Negative	Negative	Negative	Negative	Symptomatic	No	> 45	Female	Married	Primary education	Laborer/ Farmer/ Driver	< 500	5 to 7	Urban	Hinduism	Poor	Both	Un-hygenic	No	Yes	Yes	No	No	No/ Not always
MPL-A-166	June, 2011	Positive	Negative	Positive	Eh	Symptomatic	Yes	< 15	Female	Single	Illiterate	Student/Preschool	< 500	5 to 7	Urban	Hinduism	Poor	Both	Un-hygenic	No	Yes	No	No	No	Yes
MPL-A-167	June, 2011	Negative	Negative	Negative	Negative	Symptomatic	Yes	> 45	Female	Married	Primary education	Laborer/ Farmer/ Driver	< 500	Above 7	Rural	Hinduism	Poor	Well/ Pond/ River	Un-hygenic	No	Yes	Yes	No	No	No/ Not always
MPL-A-168	June, 2011	Negative	Negative	Negative	Negative	Symptomatic	Yes	31-45	Male	Single	Illiterate	Merchant	500-1000	Above 7	Rural	Christian	Medium	Supply water	Hygenic	No	No	No	Yes	No	Yes
MPL-A-169	June, 2011	Positive	Positive	Positive	Ed	Asymptomatic	No	31-45	Male	Single	Primary education	Merchant	500-1000	< 5	Urban	Christian	Good	Supply water	Un-hygenic	Yes	Yes	No	No	No	Yes
MPL-A-170	June, 2011	Positive	Positive	Positive	Ed	Asymptomatic	No	31-45	Male	Married	Illiterate	Laborer/ Farmer/ Driver	< 500	5 to 7	Urban	Christian	Medium	Supply water	Un-hygenic	No	No	No	No	Yes	No/ Not always
MPL-A-171	June, 2011	Negative	Negative	Negative	Negative	Asymptomatic	No	> 45	Female	Married	High School	Employer	> 1000	< 5	Urban	Christian	Good	Supply water	Hygenic	No	Yes	Yes	Yes	No	Yes
MPL-A-172	June, 2011	Negative	Negative	Negative	Negative	Symptomatic	Yes	31-45	Male	Single	Primary education	Laborer/ Farmer/ Driver	500-1000	5 to 7	Rural	Hinduism	Medium	Supply water	Hygenic	No	No	No	No	No	No/ Not always
MPL-A-173	June, 2011	Negative	Negative	Negative	Negative	Symptomatic	Yes	15-30	Female	Single	High School	Student/Preschool	500-1000	Above 7	Rural	Muslim	Medium	Supply water	Hygenic	No	Yes	No	Yes	No	Yes
MPL-A-174	June, 2011	Negative	Negative	Negative	Negative	Asymptomatic	No	> 45	Female	Married	College and above	Merchant	< 500	< 5	Urban	Christian	Poor	Well/ Pond/ River	Un-hygenic	No	No	Yes	No	No	Yes
MPL-A-175	June, 2011	Positive	Positive	Positive	Eh + Ed + Em	Symptomatic	Yes	31-45	Female	Married	College and above	House wife	< 500	Above 7	Rural	Muslim	Poor	Well/ Pond/ River	Un-hygenic	No	Yes	Yes	Yes	No	Yes
MPL-A-176	June, 2011	Negative	Negative	Negative	Negative	Asymptomatic	No	31-45	Female	Married	Illiterate	House wife	> 1000	Above 7	Urban	Muslim	Good	Supply water	Hygenic	No	No	Yes	No	No	Yes
MPL-A-177	June, 2011	Negative	Negative	Negative	Negative	Asymptomatic	No	31-45	Female	Married	Illiterate	House wife	> 1000	5 to 7	Urban	Christian	Good	Supply water	Hygenic	No	Yes	Yes	No	No	Yes
MPL-A-178	June, 2011	Positive	Positive	Positive	Eh	Symptomatic	No	> 45	Female	Married	College and above	Employer	500-1000	< 5	Urban	Hinduism	Medium	Both	Un-hygenic	No	Yes	No	Yes	No	Yes
MPL-A-179	June, 2011	Negative	Negative	Negative	Negative	Asymptomatic	No	> 45	Female	Married	Illiterate	Laborer/ Farmer/ Driver	< 500	5 to 7	Rural	Hinduism	Poor	Well/ Pond/ River	Un-hygenic	Yes	Yes	Yes	Yes	No	No/ Not always
MPL-A-180	June, 2011	Negative	Negative	Negative	Negative	Symptomatic	Yes	15-30	Male	Single	College and above	Student/Preschool	< 500	< 5	Rural	Muslim	Poor	Well/ Pond/ River	Un-hygenic	Yes	No	No	Yes	No	Yes
MPL-A-181	June, 2011	Negative	Negative	Negative	Negative	Asymptomatic	No	> 45	Female	Single	Illiterate	Employer	> 1000	5 to 7	Urban	Hinduism	Good	Supply water	Hygenic	No	Yes	Yes	No	No	Yes
MPL-A-182	June, 2011	Positive	Negative	Negative	Em	Asymptomatic	No	31-45	Male	Married	College and above	Employer	500-1000	< 5	Rural	Muslim	Medium	Supply water	Un-hygenic	No	No	No	Yes	No	Yes
MPL-A-183	June, 2011	Negative	Negative	Negative	Negative	Asymptomatic	No	> 45	Female	Married	Illiterate	House wife	< 500	5 to 7	Urban	Christian	Poor	Both	Un-hygenic	No	Yes	Yes	No	No	Yes
MPL-A-184	June, 2011	Positive	Positive	Positive	Eh + Em	Symptomatic	Yes	31-45	Male	Married	Illiterate	Laborer/ Farmer/ Driver	< 500	5 to 7	Rural	Hinduism	Poor	Well/ Pond/ River	Un-hygenic	No	Yes	Yes	Yes	Yes	No/ Not always
MPL-A-185	June, 2011	Positive	Positive	Positive	Eh + Em	Symptomatic	No	> 45	Male	Married	Illiterate	Laborer/ Farmer/ Driver	< 500	5 to 7	Rural	Christian	Poor	Well/ Pond/ River	Un-hygenic	Yes	Yes	Yes	Yes	Yes	No/ Not always
MPL-A-186	June, 2011	Positive	Negative	Positive	Eh + Ed + Em	Symptomatic	Yes	< 15	Male	Single	Primary education	Student/Preschool	< 500	Above 7	Rural	Muslim	Poor	Well/ Pond/ River	Un-hygenic	Yes	Yes	No	No	No	No/ Not always
MPL-A-187	June, 2011	Negative	Negative	Negative	Negative	Asymptomatic	No	> 45	Female	Married	Primary education	House wife	< 500	Above 7	Urban	Muslim	Poor	Well/ Pond/ River	Un-hygenic	No	Yes	Yes	Yes	No	Yes
MPL-A-188	June, 2011	Positive	Negative	Negative	Em	Symptomatic	Yes	31-45	Male	Married	Illiterate	Laborer/ Farmer/ Driver	< 500	Above 7	Rural	Muslim	Medium	Supply water	Un-hygenic	Yes	Yes	No	No	No	No/ Not always
MPL-A-189	June, 2011	Negative	Negative	Negative	Negative	Asymptomatic	No	31-45	Female	Single	High School	Employer	< 500	< 5	Urban	Muslim	Poor	Both	Un-hygenic	No	Yes	Yes	No	No	Yes
MPL-A-190	June, 2011	Negative	Positive	Positive	Eh + Ed	Asymptomatic	No	> 45	Female	Married	College and above	House wife	500-1000	Above 7	Rural	Muslim	Medium	Both	Hygenic	Yes	No	Yes	Yes	No	Yes
MPL-A-191	June, 2011	Positive	Negative	Negative	Em	Asymptomatic	No	15-30	Male	Single	High School	Student/Preschool	> 1000	< 5	Urban	Muslim	Good	Supply water	Hygenic	Yes	Yes	No	No	No	Yes
MPL-A-192	June, 2011	Positive	Negative	Negative	Em	Asymptomatic	No	31-45	Male	Single	College and above	Employer	> 1000	< 5	Rural	Hinduism	Good	Supply water	Hygenic	Yes	No	No	No	No	Yes
MPL-A-193	June, 2011	Negative	Negative	Negative	Negative	Symptomatic	Yes	> 45	Male	Married	College and above	Merchant	< 500	Above 7	Rural	Christian	Poor	Well/ Pond/ River	Un-hygenic	Yes	No	Yes	Yes	No	Yes
MPL-A-194	July, 2011	Negative	Negative	Negative	Negative	Asymptomatic	No	15-30	Male	Single	High School	Merchant	500-1000	Above 7	Rural	Christian	Medium	Supply water	Hygenic	No	No	No	Yes	No	Yes
MPL-A-195	July, 2011	Negative	Negative	Negative	Negative	Symptomatic	No	> 45	Male	Married	Primary education	Laborer/ Farmer/ Driver	< 500	5 to 7	Urban	Hinduism	Poor	Both	Un-hygenic	No	Yes	No	No	No	No/ Not always
MPL-A-196	July, 2011	Positive	Negative	Positive	Eh + Ed + Em	Symptomatic	No	31-45	Female	Married	High School	Merchant	< 500	5 to 7	Rural	Christian	Poor	Well/ Pond/ River	Un-hygenic	Yes	Yes	Yes	Yes	No	No/ Not always
MPL-A-197	July, 2011	Negative	Negative	Negative	Negative	Asymptomatic	No	31-45	Male	Married	Illiterate	Laborer/ Farmer/ Driver	< 500	Above 7	Urban	Muslim	Poor	Well/ Pond/ River	Un-hygenic	Yes	No	Yes	No	No	No/ Not always
MPL-A-198	July, 2011	Negative	Negative	Negative	Negative	Symptomatic	No	31-45	Female	Single	Illiterate	Laborer/ Farmer/ Driver	< 500	< 5	Urban	Muslim	Poor	Well/ Pond/ River	Un-hygenic	Yes	No	Yes	No	No	No/ Not always
MPL-A-199	July, 2011	Positive	Positive	Positive	Eh + Ed	Asymptomatic	No	> 45	Female	Married	College and above	House wife	< 500	Above 7	Urban	Muslim	Poor	Both	Un-hygenic	No	Yes	Yes	Yes	No	Yes
MPL-A-200	July, 2011	Negative	Negative	Negative	Negative	Asymptomatic	No	> 45	Male	Married	High School	Employer	> 1000	5 to 7	Urban	Hinduism	Good	Supply water	Hygenic	No	Yes	Yes	No	No	Yes
MPL-A-201	July, 2011	Negative	Negative	Positive	Ed	Asymptomatic	No	15-30	Male	Single	High School	Student/Preschool	500-1000	5 to 7	Urban	Christian	Good	Supply water	Un-hygenic	Yes	Yes	No	No	No	Yes
MPL-A-202	July, 2011	Negative	Negative	Positive	Ed	Asymptomatic	No	31-45	Male	Married	Illiterate	Laborer/ Farmer/ Driver	< 500	5 to 7	Rural	Christian	Poor	Well/ Pond/ River	Un-hygenic	Yes	No	Yes	No	No	No/ Not always
MPL-A-203	July, 2011	Negative	Negative	Negative	Negative	Symptomatic	No	31-45	Male	Married	Illiterate	Laborer/ Farmer/ Driver	< 500	5 to 7	Rural	Hinduism	Poor	Well/ Pond/ River	Un-hygenic	No	Yes	Yes	No	No	No/ Not always
MPL-A-204	July, 2011	Negative	Negative	Negative	Negative	Asymptomatic	No	31-45	Female	Married	Primary education	House wife	500-1000	5 to 7	Urban	Christian	Medium	Supply water	Hygenic	No	Yes	No	No	No	Yes
MPL-A-205	July, 2011	Positive	Positive	Positive	Eh + Ed + Em	Symptomatic	Yes	31-45	Female	Married	Illiterate	Laborer/ Farmer/ Driver	< 500	Above 7	Rural	Muslim	Poor	Well/ Pond/ River	Un-hygenic	Yes	Yes	Yes	Yes	Yes	No/ Not always
MPL-A-206	July, 2011	Positive	Negative	Positive	Eh	Symptomatic	No	> 45	Female	Married	College and above	House wife	< 500	< 5	Urban	Christian	Medium	Supply water	Un-hygenic	No	No	Yes	Yes	No	Yes
MPL-A-207	July, 2011	Negative	Negative	Negative	Negative	Asymptomatic	No	> 45	Female	Married	Primary education	House wife	> 1000	< 5	Urban	Muslim	Good	Supply water	Hygenic	No	Yes	No	Yes	No	Yes
MPL-A-208	July, 2011	Negative	Negative	Negative	Negative	Symptomatic	Yes	15-30	Male	Married	Illiterate	Merchant	< 500	5 to 7	Rural	Hinduism	Poor	Supply water	Un-hygenic	No	No	No	No	No	No/ Not always
MPL-A-209	July, 2011	Negative	Negative	Negative	Negative	Asymptomatic	No	> 45	Female	Married	Illiterate	House wife	500-1000	Above 7	Rural	Muslim	Medium	Both	Hygenic	No	Yes	Yes	No	No	Yes
MPL-A-210	July, 2011	Positive	Negative	Negative	Em	Symptomatic	Yes	31-45	Male	Single	Illiterate	Laborer/ Farmer/ Driver	< 500	Above 7	Rural	Muslim	Medium	Well/ Pond/ River	Un-hygenic	Yes	Yes	No	No	No	No/ Not always
MPL-A-211	July, 2011	Negative	Negative	Negative	Negative	Asymptomatic	No	31-45	Female	Single	High School	Student/Preschool	> 1000	5 to 7	RuralRural	Hinduism	Good	Supply water	Hygenic	No	No	No	No	No	Yes
MPL-A-212	July, 2011	Negative	Negative	Negative	Negative	Symptomatic	Yes	31-45	Male	Single	High School	Student/Preschool	> 1000	5 to 7	Urban	Muslim	Good	Supply water	Hygenic	No	Yes	Yes	Yes	No	Yes
MPL-A-213	July, 2011	Positive	Positive	Positive	Eh + Em	Symptomatic	Yes	> 45	Male	Married	College and above	Merchant	> 1000	< 5	Rural	Christian	Medium	Supply water	Hygenic	Yes	Yes	Yes	Yes	No	Yes
MPL-A-214	July, 2011	Negative	Negative	Negative	Negative	Asymptomatic	No	> 45	Female	Married	College and above	House wife	500-1000	5 to 7	Urban	Hinduism	Medium	Both	Hygenic	No	No	Yes	No	No	Yes
MPL-A-215	July, 2011	Negative	Negative	Negative	Negative	Symptomatic	No	15-30	Female	Single	Primary education	Laborer/ Farmer/ Driver	< 500	Above 7	Rural	Muslim	Poor	Well/ Pond/ River	Un-hygenic	No	Yes	No	Yes	No	No/ Not always
MPL-A-216	July, 2011	Negative	Negative	Negative	Negative	Symptomatic	Yes	31-45	Male	Single	Illiterate	Laborer/ Farmer/ Driver	500-1000	5 to 7	Rural	Hinduism	Medium	Supply water	Hygenic	No	No	No	No	No	No/ Not always
MPL-A-217	July, 2011	Negative	Negative	Negative	Negative	Asymptomatic	No	> 45	Female	Married	Illiterate	House wife	< 500	< 5	Rural	Muslim	Poor	Supply water	Un-hygenic	Yes	Yes	Yes	Yes	No	Yes
MPL-A-218	July, 2011	Positive	Negative	Positive	Em + Ed	Asymptomatic	No	< 15	Male	Single	Primary education	Student/Preschool	> 1000	< 5	Rural	Muslim	Good	Supply water	Hygenic	Yes	Yes	No	Yes	No	Yes
MPL-A-219	July, 2011	Positive	Negative	Positive	Eh + Ed + Em	Symptomatic	Yes	15-30	Female	Single	Illiterate	Laborer/ Farmer/ Driver	< 500	Above 7	Rural	Muslim	Poor	Well/ Pond/ River	Un-hygenic	Yes	Yes	Yes	Yes	Yes	No/ Not always
MPL-A-220	July, 2011	Positive	Positive	Positive	Ed	Asymptomatic	No	15-30	Male	Married	College and above	Student/Preschool	500-1000	5 to 7	Urban	Muslim	Good	Supply water	Hygenic	Yes	No	No	No	No	Yes
MPL-A-221	July, 2011	Positive	Negative	Positive	Eh	Asymptomatic	No	15-30	Female	Single	College and above	Employer	500-1000	< 5	Urban	Hinduism	Good	Supply water	Hygenic	No	No	No	No	No	Yes
MPL-A-222	July, 2011	Positive	Negative	Positive	Em + Ed	Asymptomatic	No	31-45	Male	Married	High School	Laborer/ Farmer/ Driver	< 500	Above 7	Rural	Muslim	Poor	Supply water	Un-hygenic	Yes	Yes	Yes	No	No	No/ Not always
MPL-A-223	July, 2011	Positive	Negative	Positive	Eh + Ed + Em	Symptomatic	Yes	< 15	Female	Single	Illiterate	Student/Preschool	< 500	Above 7	Rural	Muslim	Poor	Both	Un-hygenic	Yes	Yes	No	No	No	No/ Not always
MPL-A-224	July, 2011	Negative	Negative	Negative	Negative	Asymptomatic	No	31-45	Female	Single	Primary education	Merchant	< 500	5 to 7	Urban	Christian	Poor	Supply water	Un-hygenic	No	Yes	No	No	No	No/ Not always
MPL-A-225	July, 2011	Negative	Negative	Positive	Ed	Asymptomatic	No	31-45	Male	Married	Primary education	Laborer/ Farmer/ Driver	< 500	Above 7	Rural	Christian	Poor	Well/ Pond/ River	Un-hygenic	Yes	Yes	No	No	No	No/ Not always
MPL-A-226	July, 2011	Negative	Negative	Negative	Negative	Asymptomatic	No	> 45	Female	Married	High School	House wife	< 500	5 to 7	Urban	Christian	Medium	Well/ Pond/ River	Un-hygenic	No	Yes	Yes	No	No	Yes
MPL-A-227	July, 2011	Positive	Positive	Positive	Ed	Asymptomatic	No	15-30	Male	Single	High School	Student/Preschool	500-1000	5 to 7	Urban	Christian	Medium	Supply water	Un-hygenic	Yes	No	No	No	No	Yes
MPL-A-228	July, 2011	Negative	Negative	Negative	Negative	Symptomatic	No	31-45	Male	Married	Illiterate	Laborer/ Farmer/ Driver	< 500	5 to 7	Urban	Christian	Poor	Well/ Pond/ River	Un-hygenic	No	No	Yes	No	No	No/ Not always
MPL-A-229	August, 2011	Negative	Negative	Negative	Negative	Symptomatic	Yes	> 45	Female	Single	Illiterate	Laborer/ Farmer/ Driver	< 500	5 to 7	Urban	Hinduism	Poor	Well/ Pond/ River	Un-hygenic	No	Yes	Yes	Yes	No	No/ Not always
MPL-A-230	August, 2011	Positive	Negative	Negative	Em	Asymptomatic	No	31-45	Male	Married	Primary education	Laborer/ Farmer/ Driver	< 500	5 to 7	Urban	Muslim	Poor	Supply water	Un-hygenic	Yes	No	No	No	No	No/ Not always
MPL-A-231	August, 2011	Positive	Negative	Positive	Eh + Ed + Em	Symptomatic	Yes	15-30	Female	Single	High School	Laborer/ Farmer/ Driver	< 500	5 to 7	Rural	Muslim	Poor	Well/ Pond/ River	Un-hygenic	Yes	Yes	Yes	Yes	Yes	No/ Not always
MPL-A-232	August, 2011	Negative	Negative	Positive	Eh	Asymptomatic	No	15-30	Male	Married	Primary education	Merchant	> 1000	< 5	Urban	Christian	Medium	Supply water	Hygenic	No	Yes	Yes	No	No	Yes
MPL-A-233	August, 2011	Positive	Negative	Positive	Eh + Em	Symptomatic	Yes	15-30	Female	Single	High School	Student/Preschool	< 500	5 to 7	Rural	Hinduism	Poor	Both	Un-hygenic	No	No	Yes	Yes	Yes	No/ Not always
MPL-A-234	August, 2011	Negative	Negative	Negative	Negative	Asymptomatic	No	31-45	Female	Married	Illiterate	House wife	> 1000	Above 7	Rural	Christian	Good	Supply water	Hygenic	No	Yes	No	Yes	No	Yes
MPL-A-235	August, 2011	Negative	Negative	Negative	Negative	Symptomatic	Yes	31-45	Male	Married	Illiterate	Merchant	< 500	Above 7	Rural	Christian	Poor	Supply water	Un-hygenic	Yes	Yes	Yes	Yes	No	No/ Not always
MPL-A-236	August, 2011	Positive	Negative	Positive	Ed	Asymptomatic	No	15-30	Male	Single	College and above	Student/Preschool	500-1000	< 5	Urban	Muslim	Medium	Supply water	Hygenic	Yes	No	No	No	No	Yes
MPL-A-237	August, 2011	Negative	Negative	Negative	Negative	Asymptomatic	No	15-30	Female	Single	High School	Employer	> 1000	5 to 7	Urban	Christian	Good	Supply water	Hygenic	No	No	No	Yes	No	Yes
MPL-A-238	August, 2011	Negative	Negative	Negative	Negative	Symptomatic	Yes	31-45	Female	Married	College and above	House wife	< 500	< 5	Rural	Muslim	Medium	Well/ Pond/ River	Un-hygenic	Yes	No	Yes	Yes	No	Yes
MPL-A-239	August, 2011	Positive	Positive	Positive	Eh	Asymptomatic	No	> 45	Male	Married	Primary education	Laborer/ Farmer/ Driver	< 500	< 5	Urban	Muslim	Poor	Both	Un-hygenic	No	No	Yes	Yes	Yes	No/ Not always
MPL-A-240	August, 2011	Negative	Negative	Negative	Negative	Asymptomatic	No	31-45	Male	Married	Illiterate	Laborer/ Farmer/ Driver	< 500	Above 7	Rural	Muslim	Poor	Well/ Pond/ River	Un-hygenic	Yes	Yes	No	Yes	No	No/ Not always
MPL-A-241	August, 2011	Negative	Negative	Negative	Negative	Symptomatic	No	31-45	Male	Single	Illiterate	Merchant	500-1000	Above 7	Urban	Muslim	Medium	Both	Hygenic	No	Yes	Yes	No	No	No/ Not always
MPL-A-242	August, 2011	Negative	Negative	Positive	Ed	Asymptomatic	No	15-30	Male	Single	High School	Student/Preschool	< 500	< 5	Urban	Muslim	Medium	Supply water	Un-hygenic	Yes	Yes	No	No	No	No/ Not always
MPL-A-243	August, 2011	Negative	Negative	Negative	Negative	Asymptomatic	No	31-45	Female	Married	High School	Laborer/ Farmer/ Driver	< 500	5 to 7	Rural	Hinduism	Poor	Well/ Pond/ River	Un-hygenic	Yes	Yes	No	No	No	No/ Not always
MPL-A-244	August, 2011	Positive	Negative	Positive	Eh + Ed + Em	Symptomatic	No	< 15	Female	Single	Illiterate	Student/Preschool	< 500	5 to 7	Rural	Muslim	Poor	Well/ Pond/ River	Un-hygenic	Yes	Yes	No	No	No	Yes
MPL-A-245	August, 2011	Positive	Positive	Positive	Eh + Ed + Em	Symptomatic	No	31-45	Male	Single	Primary education	Laborer/ Farmer/ Driver	< 500	5 to 7	Rural	Muslim	Poor	Well/ Pond/ River	Un-hygenic	Yes	Yes	Yes	Yes	Yes	No/ Not always
MPL-A-246	August, 2011	Negative	Negative	Negative	Negative	Asymptomatic	No	> 45	Female	Single	Primary education	Laborer/ Farmer/ Driver	< 500	Above 7	Rural	Christian	Poor	Supply water	Un-hygenic	No	No	Yes	No	No	No/ Not always
MPL-A-247	August, 2011	Negative	Negative	Negative	Negative	Asymptomatic	No	> 45	Female	Married	Illiterate	House wife	500-1000	5 to 7	Urban	Christian	Medium	Both	Hygenic	No	No	No	Yes	No	Yes
MPL-A-248	August, 2011	Negative	Negative	Negative	Negative	Asymptomatic	No	31-45	Male	Single	Illiterate	Laborer/ Farmer/ Driver	< 500	Above 7	Rural	Muslim	Medium	Well/ Pond/ River	Un-hygenic	Yes	Yes	No	Yes	No	No/ Not always
MPL-A-249	August, 2011	Positive	Positive	Positive	Eh + Em	Asymptomatic	No	> 45	Female	Married	College and above	House wife	< 500	< 5	Rural	Muslim	Poor	Well/ Pond/ River	Un-hygenic	Yes	Yes	Yes	Yes	No	Yes
MPL-A-250	August, 2011	Negative	Negative	Negative	Negative	Asymptomatic	No	> 45	Female	Married	High School	Employer	500-1000	5 to 7	Urban	Hinduism	Medium	Both	Hygenic	No	Yes	Yes	No	No	Yes
MPL-A-251	August, 2011	Positive	Negative	Negative	Em	Asymptomatic	No	15-30	Male	Single	High School	Student/Preschool	< 500	Above 7	Urban	Muslim	Medium	Supply water	Un-hygenic	Yes	No	No	No	No	Yes
MPL-A-252	August, 2011	Negative	Negative	Negative	Negative	Asymptomatic	No	> 45	Female	Married	Illiterate	House wife	500-1000	5 to 7	Urban	Muslim	Medium	Both	Hygenic	No	Yes	Yes	No	No	Yes
MPL-A-253	August, 2011	Positive	Positive	Positive	Eh + Ed	Asymptomatic	No	< 15	Female	Single	Illiterate	Student/Preschool	500-1000	5 to 7	Rural	Muslim	Medium	Supply water	Hygenic	Yes	Yes	No	No	No	Yes
MPL-A-254	August, 2011	Positive	Positive	Positive	Ed	Asymptomatic	No	31-45	Male	Single	Primary education	Laborer/ Farmer/ Driver	500-1000	Above 7	Rural	Muslim	Poor	Well/ Pond/ River	Hygenic	Yes	Yes	No	No	Yes	No/ Not always
MPL-A-255	August, 2011	Negative	Negative	Negative	Negative	Asymptomatic	No	31-45	Female	Married	High School	Employer	500-1000	5 to 7	Urban	Christian	Medium	Supply water	Hygenic	No	Yes	Yes	No	No	Yes
MPL-A-256	August, 2011	Negative	Positive	Positive	Ed	Asymptomatic	No	> 45	Male	Married	College and above	Employer	500-1000	< 5	Rural	Muslim	Poor	Supply water	Un-hygenic	Yes	No	No	No	No	Yes
MPL-A-257	August, 2011	Positive	Positive	Negative	Negative	Symptomatic	No	31-45	Female	Married	Illiterate	House wife	> 1000	Above 7	Rural	Muslim	Good	Supply water	Hygenic	No	No	No	Yes	No	Yes
MPL-A-258	August, 2011	Positive	Positive	Negative	Negative	Symptomatic	No	15-30	Male	Single	Primary education	Laborer/ Farmer/ Driver	< 500	< 5	Rural	Hinduism	Poor	Well/ Pond/ River	Un-hygenic	Yes	No	No	No	No	No/ Not always
MPL-A-259	August, 2011	Negative	Negative	Negative	Negative	Asymptomatic	No	31-45	Female	Single	Illiterate	Merchant	500-1000	5 to 7	Urban	Christian	Medium	Supply water	Hygenic	No	Yes	No	No	No	No/ Not always
MPL-A-260	August, 2011	Negative	Negative	Positive	Eh	Asymptomatic	No	> 45	Male	Married	Illiterate	Merchant	500-1000	< 5	Urban	Christian	Medium	Supply water	Hygenic	No	Yes	Yes	Yes	No	No/ Not always
MPL-A-261	August, 2011	Negative	Negative	Negative	Negative	Asymptomatic	No	> 45	Female	Married	Primary education	House wife	500-1000	5 to 7	Rural	Muslim	Medium	Supply water	Hygenic	No	Yes	Yes	Yes	No	Yes
MPL-A-262	August, 2011	Negative	Negative	Negative	Negative	Asymptomatic	No	> 45	Male	Married	Primary education	Laborer/ Farmer/ Driver	< 500	5 to 7	Rural	Hinduism	Poor	Well/ Pond/ River	Un-hygenic	Yes	Yes	Yes	No	No	No/ Not always
MPL-A-263	August, 2011	Negative	Negative	Positive	Ed	Asymptomatic	No	31-45	Male	Married	High School	Employer	500-1000	< 5	Rural	Muslim	Medium	Supply water	Un-hygenic	No	Yes	No	No	No	Yes
MPL-A-264	August, 2011	Negative	Negative	Negative	Negative	Symptomatic	No	15-30	Female	Married	Primary education	House wife	500-1000	Above 7	Urban	Muslim	Medium	Supply water	Hygenic	No	No	No	Yes	No	Yes
MPL-A-265	August, 2011	Negative	Negative	Negative	Negative	Asymptomatic	No	> 45	Female	Married	Illiterate	House wife	500-1000	5 to 7	Urban	Muslim	Medium	Supply water	Hygenic	No	No	No	No	No	Yes
MPL-A-266	August, 2011	Positive	Negative	Positive	Eh	Symptomatic	Yes	< 15	Male	Single	Illiterate	Student/Preschool	< 500	< 5	Urban	Christian	Medium	Supply water	Un-hygenic	No	No	No	No	No	Yes
MPL-A-267	August, 2011	Negative	Negative	Negative	Negative	Asymptomatic	No	> 45	Female	Married	Primary education	Laborer/ Farmer/ Driver	< 500	< 5	Rural	Hinduism	Poor	Supply water	Un-hygenic	No	Yes	Yes	Yes	No	No/ Not always
MPL-A-268	August, 2011	Negative	Negative	Negative	Negative	Asymptomatic	No	> 45	Male	Married	High School	Employer	500-1000	5 to 7	Rural	Hinduism	Medium	Supply water	Hygenic	No	No	Yes	No	No	Yes
MPL-A-269	August, 2011	Positive	Negative	Positive	Ed	Asymptomatic	No	15-30	Male	Single	High School	Student/Preschool	500-1000	< 5	Urban	Muslim	Medium	Supply water	Un-hygenic	Yes	Yes	No	No	No	Yes
MPL-A-270	August, 2011	Positive	Negative	Positive	Ed	Asymptomatic	No	15-30	Male	Single	High School	Student/Preschool	500-1000	5 to 7	Rural	Muslim	Medium	Supply water	Hygenic	Yes	Yes	No	No	No	Yes
MPL-A-271	August, 2011	Negative	Negative	Negative	Negative	Symptomatic	Yes	> 45	Female	Married	High School	House wife	< 500	Above 7	Urban	Muslim	Poor	Well/ Pond/ River	Un-hygenic	No	Yes	Yes	Yes	No	Yes
MPL-A-272	August, 2011	Negative	Negative	Negative	Negative	Symptomatic	Yes	31-45	Female	Single	Primary education	Laborer/ Farmer/ Driver	< 500	5 to 7	Rural	Christian	Poor	Well/ Pond/ River	Un-hygenic	Yes	No	No	Yes	No	No/ Not always
MPL-A-273	August, 2011	Negative	Negative	Negative	Negative	Asymptomatic	No	31-45	Male	Single	Illiterate	Merchant	500-1000	5 to 7	Rural	Christian	Medium	Supply water	Hygenic	No	No	No	No	No	No/ Not always
MPL-A-274	August, 2011	Positive	Positive	Positive	Eh + Ed + Em	Symptomatic	No	15-30	Female	Married	College and above	House wife	< 500	Above 7	Rural	Muslim	Poor	Both	Un-hygenic	Yes	Yes	Yes	No	No	Yes
MPL-A-275	August, 2011	Negative	Negative	Negative	Negative	Asymptomatic	No	> 45	Female	Married	High School	Employer	< 500	5 to 7	Urban	Hinduism	Poor	Well/ Pond/ River	Un-hygenic	No	Yes	Yes	No	No	Yes
MPL-A-276	August, 2011	Positive	Positive	Positive	Em + Ed	Asymptomatic	No	< 15	Male	Single	Primary education	Student/Preschool	500-1000	Above 7	Urban	Muslim	Medium	Supply water	Un-hygenic	Yes	Yes	Yes	No	No	No/ Not always
MPL-A-277	August, 2011	Negative	Negative	Negative	Negative	Asymptomatic	No	15-30	Female	Married	College and above	House wife	< 500	5 to 7	Rural	Muslim	Medium	Supply water	Un-hygenic	Yes	No	No	No	No	Yes
MPL-A-278	September, 2011	Negative	Negative	Negative	Negative	Symptomatic	No	15-30	Male	Single	College and above	Employer	> 1000	< 5	Rural	Hinduism	Good	Supply water	Hygenic	No	No	No	Yes	No	Yes
MPL-A-279	September, 2011	Negative	Negative	Negative	Negative	Symptomatic	No	> 45	Female	Married	Primary education	Laborer/ Farmer/ Driver	< 500	Above 7	Rural	Muslim	Poor	Well/ Pond/ River	Un-hygenic	Yes	Yes	No	No	No	No/ Not always
MPL-A-280	September, 2011	Positive	Positive	Positive	Eh	Asymptomatic	No	15-30	Female	Single	Illiterate	House wife	< 500	< 5	Urban	Christian	Medium	Supply water	Un-hygenic	No	Yes	Yes	No	No	No/ Not always
MPL-A-281	September, 2011	Negative	Negative	Negative	Negative	Symptomatic	No	> 45	Female	Married	Illiterate	House wife	< 500	Above 7	Urban	Muslim	Medium	Well/ Pond/ River	Un-hygenic	No	No	Yes	No	No	Yes
MPL-A-282	September, 2011	Negative	Negative	Negative	Negative	Asymptomatic	No	15-30	Male	Single	High School	Student/Preschool	> 1000	Above 7	Urban	Muslim	Good	Supply water	Hygenic	No	No	No	Yes	No	Yes
MPL-A-283	September, 2011	Negative	Negative	Negative	Negative	Symptomatic	No	> 45	Female	Single	Primary education	Laborer/ Farmer/ Driver	< 500	Above 7	Rural	Muslim	Poor	Well/ Pond/ River	Un-hygenic	Yes	Yes	No	Yes	No	No/ Not always
MPL-A-284	September, 2011	Negative	Negative	Negative	Negative	Asymptomatic	No	> 45	Female	Married	Illiterate	House wife	500-1000	5 to 7	Rural	Muslim	Medium	Both	Hygenic	No	No	No	No	No	Yes
MPL-A-285	September, 2011	Positive	Negative	Positive	Eh + Ed	Symptomatic	No	< 15	Female	Single	Illiterate	Student/Preschool	< 500	< 5	Rural	Hinduism	Poor	Well/ Pond/ River	Un-hygenic	No	Yes	No	No	No	Yes
MPL-A-286	September, 2011	Negative	Negative	Negative	Negative	Asymptomatic	No	> 45	Female	Married	High School	Employer	500-1000	< 5	Urban	Hinduism	Medium	Supply water	Hygenic	No	Yes	Yes	No	No	Yes
MPL-A-287	September, 2011	Negative	Negative	Negative	Negative	Asymptomatic	No	> 45	Male	Married	High School	Merchant	< 500	< 5	Rural	Christian	Medium	Supply water	Un-hygenic	Yes	Yes	Yes	No	No	Yes
MPL-A-288	September, 2011	Positive	Positive	Negative	Em	Asymptomatic	No	15-30	Male	Single	College and above	Student/Preschool	500-1000	Above 7	Urban	Christian	Medium	Supply water	Un-hygenic	Yes	Yes	No	No	No	Yes
MPL-A-289	September, 2011	Negative	Negative	Negative	Negative	Asymptomatic	No	> 45	Female	Married	Illiterate	Laborer/ Farmer/ Driver	< 500	Above 7	Urban	Christian	Poor	Well/ Pond/ River	Un-hygenic	No	No	Yes	Yes	No	No/ Not always
MPL-A-290	September, 2011	Negative	Negative	Negative	Negative	Symptomatic	No	15-30	Male	Single	Illiterate	Merchant	500-1000	Above 7	Urban	Christian	Medium	Supply water	Hygenic	No	No	No	Yes	No	Yes
MPL-A-291	September, 2011	Negative	Negative	Negative	Negative	Symptomatic	No	15-30	Female	Single	Illiterate	Laborer/ Farmer/ Driver	< 500	5 to 7	Rural	Christian	Poor	Well/ Pond/ River	Un-hygenic	Yes	No	No	No	No	No/ Not always
MPL-A-292	September, 2011	Negative	Negative	Negative	Negative	Asymptomatic	No	> 45	Male	Married	Primary education	Laborer/ Farmer/ Driver	< 500	Above 7	Rural	Muslim	Poor	Well/ Pond/ River	Un-hygenic	Yes	Yes	No	Yes	No	No/ Not always
MPL-A-293	September, 2011	Positive	Positive	Positive	Eh + Ed	Symptomatic	Yes	31-45	Male	Married	College and above	Employer	500-1000	< 5	Rural	Christian	Good	Supply water	Hygenic	No	No	Yes	Yes	No	Yes
MPL-A-294	September, 2011	Negative	Negative	Negative	Negative	Asymptomatic	No	> 45	Female	Married	Illiterate	House wife	< 500	< 5	Urban	Muslim	Medium	Well/ Pond/ River	Un-hygenic	Yes	No	Yes	No	No	Yes
MPL-A-295	September, 2011	Negative	Negative	Negative	Negative	Symptomatic	No	15-30	Female	Married	Illiterate	House wife	500-1000	5 to 7	Rural	Hinduism	Medium	Supply water	Hygenic	No	No	No	No	No	Yes
MPL-A-296	September, 2011	Negative	Negative	Negative	Negative	Asymptomatic	No	15-30	Female	Married	Illiterate	House wife	500-1000	Above 7	Rural	Hinduism	Medium	Supply water	Hygenic	No	No	No	No	Yes	Yes
MPL-A-297	September, 2011	Negative	Negative	Negative	Negative	Asymptomatic	No	31-45	Female	Married	College and above	Employer	> 1000	< 5	Urban	Hinduism	Medium	Supply water	Hygenic	No	Yes	Yes	No	No	Yes
MPL-A-298	September, 2011	Positive	Positive	Positive	Ed	Asymptomatic	No	15-30	Male	Single	High School	Student/Preschool	500-1000	5 to 7	Urban	Muslim	Medium	Supply water	Un-hygenic	Yes	Yes	No	No	Yes	Yes
MPL-A-299	September, 2011	Negative	Negative	Negative	Negative	Asymptomatic	No	> 45	Female	Married	College and above	House wife	< 500	< 5	Rural	Hinduism	Poor	Well/ Pond/ River	Un-hygenic	Yes	Yes	Yes	No	No	Yes
MPL-A-300	September, 2011	Negative	Negative	Negative	Negative	Symptomatic	No	31-45	Male	Single	Illiterate	Laborer/ Farmer/ Driver	< 500	5 to 7	Urban	Christian	Poor	Well/ Pond/ River	Un-hygenic	No	No	Yes	Yes	No	No/ Not always
MPL-A-301	September, 2011	Negative	Negative	Negative	Negative	Asymptomatic	No	31-45	Female	Single	College and above	Employer	500-1000	5 to 7	Rural	Hinduism	Medium	Supply water	Hygenic	No	Yes	No	No	No	Yes
MPL-A-302	September, 2011	Negative	Negative	Negative	Negative	Asymptomatic	No	31-45	Female	Single	College and above	Employer	500-1000	5 to 7	Urban	Hinduism	Medium	Supply water	Hygenic	No	No	No	Yes	No	Yes
MPL-A-303	September, 2011	Negative	Negative	Negative	Negative	Asymptomatic	No	> 45	Male	Married	Illiterate	Laborer/ Farmer/ Driver	< 500	5 to 7	Rural	Hinduism	Poor	Well/ Pond/ River	Un-hygenic	No	No	No	No	No	No/ Not always
MPL-A-304	September, 2011	Negative	Negative	Negative	Negative	Symptomatic	Yes	15-30	Female	Single	High School	Student/Preschool	< 500	Above 7	Rural	Muslim	Poor	Well/ Pond/ River	Un-hygenic	Yes	Yes	No	Yes	No	No/ Not always
MPL-A-305	September, 2011	Negative	Negative	Negative	Negative	Asymptomatic	No	> 45	Female	Married	High School	Employer	> 1000	5 to 7	Rural	Christian	Good	Supply water	Hygenic	No	No	No	Yes	No	Yes
MPL-A-306	September, 2011	Negative	Negative	Negative	Negative	Asymptomatic	No	> 45	Male	Single	Illiterate	Laborer/ Farmer/ Driver	< 500	Above 7	Rural	Hinduism	Poor	Well/ Pond/ River	Un-hygenic	Yes	Yes	Yes	No	No	No/ Not always
MPL-A-307	September, 2011	Negative	Negative	Negative	Negative	Symptomatic	Yes	> 45	Female	Married	College and above	House wife	< 500	< 5	Rural	Muslim	Medium	Well/ Pond/ River	Un-hygenic	Yes	No	No	Yes	No	Yes
MPL-A-308	October, 2011	Negative	Negative	Negative	Negative	Asymptomatic	No	15-30	Female	Single	College and above	Employer	> 1000	< 5	Rural	Christian	Good	Supply water	Hygenic	No	Yes	No	Yes	No	Yes
MPL-A-309	October, 2011	Negative	Negative	Negative	Negative	Symptomatic	Yes	> 45	Female	Married	High School	House wife	> 1000	5 to 7	Rural	Muslim	Good	Supply water	Hygenic	No	No	Yes	No	No	Yes
MPL-A-310	October, 2011	Negative	Negative	Negative	Negative	Symptomatic	Yes	31-45	Female	Single	College and above	Employer	500-1000	< 5	Rural	Christian	Medium	Supply water	Hygenic	No	No	No	No	No	Yes
MPL-A-311	October, 2011	Negative	Negative	Negative	Negative	Asymptomatic	No	31-45	Male	Single	High School	Merchant	500-1000	< 5	Urban	Hinduism	Medium	Supply water	Hygenic	No	No	No	Yes	No	Yes
MPL-A-312	October, 2011	Negative	Negative	Negative	Negative	Symptomatic	Yes	> 45	Female	Married	High School	House wife	< 500	Above 7	Urban	Hinduism	Medium	Supply water	Un-hygenic	No	Yes	No	No	No	Yes
MPL-A-313	October, 2011	Negative	Negative	Negative	Negative	Asymptomatic	No	15-30	Female	Single	College and above	Student/Preschool	> 1000	5 to 7	Rural	Christian	Good	Supply water	Hygenic	No	No	No	Yes	No	Yes
MPL-A-314	October, 2011	Negative	Negative	Negative	Negative	Asymptomatic	No	> 45	Female	Married	Primary education	Employer	500-1000	< 5	Urban	Hinduism	Medium	Supply water	Hygenic	No	Yes	Yes	No	No	Yes
MPL-A-315	October, 2011	Positive	Negative	Positive	Eh	Asymptomatic	No	15-30	Male	Single	Primary education	Employer	> 1000	< 5	Urban	Christian	Medium	Supply water	Hygenic	No	Yes	No	Yes	No	Yes
MPL-A-316	October, 2011	Negative	Negative	Negative	Negative	Asymptomatic	No	> 45	Female	Married	Illiterate	House wife	< 500	Above 7	Urban	Muslim	Medium	Well/ Pond/ River	Un-hygenic	No	Yes	No	No	Yes	Yes
MPL-A-317	October, 2011	Negative	Negative	Negative	Negative	Asymptomatic	No	> 45	Female	Single	Illiterate	Laborer/ Farmer/ Driver	< 500	5 to 7	Rural	Hinduism	Medium	Well/ Pond/ River	Un-hygenic	No	No	No	No	Yes	No/ Not always
MPL-A-318	October, 2011	Negative	Negative	Negative	Negative	Symptomatic	No	> 45	Male	Married	Primary education	Merchant	< 500	Above 7	Rural	Muslim	Medium	Supply water	Un-hygenic	Yes	Yes	No	No	No	No/ Not always
MPL-A-319	October, 2011	Negative	Negative	Negative	Negative	Symptomatic	No	15-30	Female	Single	High School	Student/Preschool	< 500	Above 7	Rural	Muslim	Medium	Both	Un-hygenic	Yes	No	No	No	Yes	Yes
MPL-A-320	October, 2011	Negative	Negative	Negative	Negative	Asymptomatic	No	> 45	Female	Married	High School	Employer	> 1000	< 5	Urban	Hinduism	Good	Supply water	Hygenic	No	Yes	Yes	Yes	No	Yes
MPL-A-321	October, 2011	Negative	Negative	Negative	Negative	Asymptomatic	No	> 45	Female	Married	High School	House wife	500-1000	< 5	Urban	Muslim	Medium	Both	Hygenic	No	Yes	Yes	No	No	Yes
MPL-A-322	October, 2011	Positive	Positive	Positive	Ed	Asymptomatic	No	15-30	Male	Single	High School	Student/Preschool	500-1000	Above 7	Rural	Christian	Medium	Supply water	Hygenic	Yes	No	No	No	No	No/ Not always
MPL-A-323	October, 2011	Negative	Negative	Negative	Negative	Asymptomatic	No	31-45	Female	Married	College and above	House wife	< 500	Above 7	Rural	Muslim	Poor	Well/ Pond/ River	Un-hygenic	No	No	Yes	Yes	No	Yes
MPL-A-324	October, 2011	Negative	Negative	Negative	Negative	Symptomatic	No	31-45	Female	Single	Primary education	Laborer/ Farmer/ Driver	< 500	Above 7	Rural	Hinduism	Poor	Both	Un-hygenic	Yes	Yes	Yes	No	Yes	No/ Not always
MPL-A-325	October, 2011	Negative	Negative	Negative	Negative	Asymptomatic	No	31-45	Female	Single	High School	House wife	< 500	Above 7	Rural	Muslim	Medium	Well/ Pond/ River	Un-hygenic	Yes	No	No	No	Yes	Yes
MPL-A-326	October, 2011	Negative	Negative	Negative	Negative	Asymptomatic	No	31-45	Female	Single	College and above	House wife	500-1000	Above 7	Urban	Hinduism	Medium	Both	Hygenic	No	Yes	Yes	Yes	No	Yes
MPL-A-327	October, 2011	Negative	Negative	Negative	Negative	Symptomatic	Yes	31-45	Male	Married	Primary education	Laborer/ Farmer/ Driver	< 500	Above 7	Rural	Hinduism	Poor	Both	Un-hygenic	No	Yes	No	No	Yes	No/ Not always
MPL-A-328	October, 2011	Negative	Negative	Negative	Negative	Symptomatic	No	15-30	Female	Single	College and above	Student/Preschool	> 1000	Above 7	Rural	Hinduism	Good	Supply water	Hygenic	No	No	No	Yes	No	Yes
MPL-A-329	October, 2011	Negative	Negative	Negative	Negative	Asymptomatic	No	> 45	Female	Married	College and above	House wife	< 500	< 5	Rural	Muslim	Medium	Both	Un-hygenic	Yes	Yes	No	No	No	Yes
MPL-A-330	October, 2011	Negative	Negative	Negative	Negative	Symptomatic	Yes	31-45	Female	Single	College and above	Employer	> 1000	5 to 7	Rural	Christian	Good	Supply water	Hygenic	No	No	No	Yes	No	Yes
MPL-A-331	October, 2011	Negative	Negative	Negative	Negative	Asymptomatic	No	> 45	Male	Married	High School	Merchant	500-1000	5 to 7	Urban	Christian	Medium	Supply water	Hygenic	No	No	No	No	No	Yes
MPL-A-332	October, 2011	Negative	Negative	Negative	Negative	Asymptomatic	No	15-30	Female	Single	College and above	Student/Preschool	> 1000	Above 7	Rural	Muslim	Good	Supply water	Hygenic	No	Yes	Yes	No	No	Yes
MPL-A-333	October, 2011	Negative	Negative	Negative	Negative	Symptomatic	Yes	> 45	Female	Single	Illiterate	Laborer/ Farmer/ Driver	< 500	< 5	Urban	Hinduism	Poor	Well/ Pond/ River	Un-hygenic	No	No	Yes	Yes	Yes	No/ Not always
MPL-A-334	October, 2011	Negative	Negative	Negative	Negative	Asymptomatic	No	> 45	Female	Married	Primary education	House wife	500-1000	< 5	Rural	Hinduism	Medium	Supply water	Hygenic	No	Yes	Yes	No	No	Yes
MPL-A-335	October, 2011	Negative	Negative	Negative	Negative	Symptomatic	No	15-30	Female	Single	College and above	Student/Preschool	500-1000	Above 7	Urban	Muslim	Medium	Supply water	Hygenic	No	Yes	Yes	No	No	Yes
MPL-A-336	October, 2011	Negative	Negative	Negative	Negative	Asymptomatic	No	> 45	Female	Married	College and above	House wife	500-1000	< 5	Urban	Hinduism	Medium	Supply water	Hygenic	No	No	No	Yes	No	Yes
MPL-A-337	November, 2011	Negative	Negative	Negative	Negative	Symptomatic	Yes	15-30	Male	Single	Illiterate	Laborer/ Farmer/ Driver	< 500	5 to 7	Urban	Christian	Poor	Both	Un-hygenic	No	Yes	No	No	Yes	No/ Not always
MPL-A-338	November, 2011	Negative	Negative	Negative	Negative	Symptomatic	Yes	15-30	Female	Single	College and above	Employer	500-1000	< 5	Rural	Hinduism	Medium	Supply water	Hygenic	No	No	No	Yes	No	Yes
MPL-A-339	November, 2011	Negative	Negative	Negative	Negative	Symptomatic	No	15-30	Female	Single	College and above	Student/Preschool	< 500	< 5	Rural	Muslim	Medium	Well/ Pond/ River	Un-hygenic	Yes	No	No	No	No	Yes
MPL-A-340	November, 2011	Negative	Negative	Negative	Negative	Asymptomatic	No	31-45	Female	Single	High School	Employer	> 1000	< 5	Rural	Hinduism	Good	Supply water	Hygenic	No	Yes	Yes	No	No	Yes
MPL-A-341	November, 2011	Negative	Negative	Negative	Negative	Symptomatic	Yes	31-45	Male	Married	High School	Employer	500-1000	< 5	Rural	Hinduism	Medium	Supply water	Hygenic	No	No	No	Yes	No	Yes
MPL-A-342	November, 2011	Negative	Negative	Negative	Negative	Symptomatic	Yes	31-45	Male	Single	College and above	Merchant	500-1000	5 to 7	Urban	Muslim	Medium	Supply water	Hygenic	No	Yes	Yes	No	No	Yes
MPL-A-343	November, 2011	Negative	Negative	Negative	Negative	Asymptomatic	No	31-45	Female	Single	Illiterate	Laborer/ Farmer/ Driver	< 500	Above 7	Rural	Hinduism	Poor	Both	Un-hygenic	No	No	No	No	Yes	No/ Not always
MPL-A-344	November, 2011	Negative	Negative	Negative	Negative	Asymptomatic	No	> 45	Female	Married	College and above	House wife	500-1000	5 to 7	Urban	Muslim	Medium	Supply water	Hygenic	No	Yes	Yes	No	No	Yes
MPL-A-345	November, 2011	Positive	Negative	Positive	Eh + Em	Symptomatic	Yes	> 45	Male	Married	High School	Laborer/ Farmer/ Driver	< 500	Above 7	Urban	Muslim	Poor	Both	Un-hygenic	No	Yes	Yes	Yes	Yes	No/ Not always
MPL-A-346	November, 2011	Positive	Positive	Positive	Eh	Asymptomatic	No	< 15	Female	Single	Illiterate	Student/Preschool	500-1000	5 to 7	Rural	Christian	Medium	Supply water	Hygenic	Yes	No	No	No	No	Yes
MPL-A-347	November, 2011	Negative	Negative	Negative	Negative	Symptomatic	No	< 15	Female	Single	Illiterate	Student/Preschool	500-1000	Above 7	Urban	Muslim	Medium	Supply water	Hygenic	No	Yes	No	No	No	Yes
MPL-A-348	November, 2011	Negative	Negative	Negative	Negative	Asymptomatic	No	> 45	Male	Married	Primary education	Laborer/ Farmer/ Driver	< 500	Above 7	Rural	Hinduism	Poor	Well/ Pond/ River	Un-hygenic	No	No	Yes	No	Yes	No/ Not always
MPL-A-349	November, 2011	Negative	Negative	Negative	Negative	Symptomatic	No	15-30	Female	Single	High School	Student/Preschool	> 1000	Above 7	Rural	Christian	Good	Supply water	Hygenic	No	No	No	Yes	No	Yes
MPL-A-350	November, 2011	Negative	Negative	Negative	Negative	Symptomatic	No	< 15	Male	Single	Primary education	Student/Preschool	500-1000	5 to 7	Urban	Christian	Medium	Both	Hygenic	No	No	No	Yes	Yes	Yes
MPL-A-351	November, 2011	Negative	Negative	Negative	Negative	Asymptomatic	No	> 45	Female	Married	Primary education	House wife	500-1000	5 to 7	Urban	Christian	Medium	Both	Hygenic	No	Yes	Yes	No	No	Yes
MPL-A-352	November, 2011	Negative	Negative	Positive	Eh + Ed	Asymptomatic	No	15-30	Female	Single	Illiterate	House wife	500-1000	Above 7	Urban	Muslim	Medium	Supply water	Hygenic	No	Yes	Yes	Yes	No	No/ Not always
MPL-A-353	November, 2011	Negative	Negative	Negative	Negative	Symptomatic	No	< 15	Female	Single	Illiterate	Student/Preschool	500-1000	< 5	Urban	Christian	Medium	Supply water	Hygenic	No	Yes	No	No	No	Yes
MPL-A-354	November, 2011	Negative	Negative	Negative	Negative	Symptomatic	No	< 15	Female	Single	High School	Student/Preschool	500-1000	< 5	Urban	Christian	Medium	Both	Hygenic	No	No	Yes	No	No	Yes
MPL-A-355	November, 2011	Negative	Negative	Negative	Negative	Asymptomatic	No	> 45	Male	Married	Illiterate	Laborer/ Farmer/ Driver	500-1000	5 to 7	Urban	Hinduism	Medium	Both	Hygenic	No	Yes	Yes	No	Yes	No/ Not always
MPL-A-356	November, 2011	Negative	Negative	Positive	Eh	Symptomatic	Yes	15-30	Male	Married	College and above	Employer	500-1000	< 5	Urban	Muslim	Good	Supply water	Hygenic	No	Yes	No	Yes	No	Yes
MPL-A-357	November, 2011	Negative	Negative	Negative	Negative	Symptomatic	No	31-45	Female	Single	High School	Employer	> 1000	5 to 7	Urban	Hinduism	Good	Supply water	Hygenic	No	No	Yes	No	No	Yes
MPL-A-358	November, 2011	Negative	Negative	Negative	Negative	Asymptomatic	No	31-45	Female	Married	Illiterate	House wife	< 500	Above 7	Rural	Christian	Medium	Both	Un-hygenic	Yes	Yes	No	Yes	Yes	Yes
MPL-A-359	November, 2011	Negative	Negative	Negative	Negative	Symptomatic	No	15-30	Male	Single	High School	Student/Preschool	> 1000	Above 7	Rural	Muslim	Good	Supply water	Hygenic	No	No	Yes	No	No	Yes
MPL-A-360	November, 2011	Negative	Negative	Negative	Negative	Asymptomatic	No	> 45	Female	Married	Primary education	House wife	< 500	5 to 7	Rural	Muslim	Medium	Well/ Pond/ River	Un-hygenic	Yes	Yes	No	Yes	Yes	Yes
MPL-A-361	November, 2011	Negative	Negative	Negative	Negative	Symptomatic	No	15-30	Female	Single	Primary education	Laborer/ Farmer/ Driver	< 500	5 to 7	Urban	Christian	Poor	Both	Un-hygenic	No	Yes	Yes	No	Yes	No/ Not always
MPL-A-362	November, 2011	Negative	Negative	Negative	Negative	Asymptomatic	No	> 45	Female	Married	High School	Employer	> 1000	5 to 7	Urban	Hinduism	Good	Supply water	Hygenic	No	Yes	Yes	No	No	Yes
MPL-A-363	November, 2011	Positive	Positive	Positive	Eh + Ed	Asymptomatic	No	31-45	Female	Married	Primary education	House wife	< 500	Above 7	Rural	Muslim	Poor	Well/ Pond/ River	Un-hygenic	Yes	Yes	Yes	Yes	No	No/ Not always
MPL-A-364	November, 2011	Negative	Negative	Negative	Negative	Asymptomatic	No	< 15	Female	Single	Illiterate	Student/Preschool	< 500	Above 7	Rural	Muslim	Medium	Supply water	Un-hygenic	Yes	Yes	No	No	No	Yes
MPL-A-365	November, 2011	Negative	Negative	Negative	Negative	Asymptomatic	No	< 15	Male	Single	Illiterate	Student/Preschool	500-1000	5 to 7	Rural	Muslim	Medium	Supply water	Hygenic	No	Yes	No	No	No	Yes
MPL-A-366	November, 2011	Negative	Negative	Negative	Negative	Asymptomatic	No	> 45	Female	Married	Primary education	Laborer/ Farmer/ Driver	< 500	Above 7	Rural	Hinduism	Poor	Both	Un-hygenic	Yes	Yes	Yes	No	No	No/ Not always
MPL-A-367	November, 2011	Positive	Negative	Positive	Eh	Symptomatic	Yes	31-45	Male	Married	High School	Merchant	> 1000	5 to 7	Urban	Muslim	Medium	Supply water	Hygenic	No	No	Yes	Yes	No	Yes
MPL-A-368	November, 2011	Negative	Negative	Negative	Negative	Asymptomatic	No	31-45	Female	Married	College and above	House wife	< 500	5 to 7	Urban	Muslim	Medium	Both	Un-hygenic	No	Yes	Yes	No	No	Yes
MPL-A-369	November, 2011	Negative	Negative	Negative	Negative	Symptomatic	No	31-45	Female	Single	College and above	Employer	> 1000	5 to 7	Rural	Hinduism	Good	Supply water	Hygenic	No	No	No	YesYes	No	Yes
MPL-A-370	December, 2011	Negative	Negative	Negative	Negative	Symptomatic	No	> 45	Female	Married	Illiterate	House wife	500-1000	< 5	Urban	Christian	Medium	Supply water	Hygenic	No	Yes	No	Yes	Yes	Yes
MPL-A-371	December, 2011	Negative	Negative	Negative	Negative	Asymptomatic	No	15-30	Female	Single	College and above	Merchant	500-1000	< 5	Rural	Christian	Medium	Supply water	Hygenic	No	No	No	No	No	Yes
MPL-A-372	December, 2011	Negative	Negative	Negative	Negative	Asymptomatic	No	15-30	Male	Single	Illiterate	Laborer/ Farmer/ Driver	< 500	< 5	Urban	Hinduism	Poor	Well/ Pond/ River	Un-hygenic	No	No	No	No	Yes	No/ Not always
MPL-A-373	December, 2011	Negative	Negative	Negative	Negative	Symptomatic	Yes	< 15	Female	Single	Illiterate	Student/Preschool	< 500	5 to 7	Rural	Christian	Poor	Supply water	Un-hygenic	No	Yes	No	No	No	Yes
MPL-A-374	December, 2011	Negative	Negative	Negative	Negative	Symptomatic	No	15-30	Female	Married	Illiterate	House wife	500-1000	5 to 7	Rural	Christian	Medium	Supply water	Hygenic	No	No	No	No	No	Yes
MPL-A-375	December, 2011	Negative	Negative	Negative	Negative	Symptomatic	Yes	31-45	Male	Single	College and above	Employer	> 1000	< 5	Urban	Hinduism	Good	Supply water	Hygenic	No	Yes	No	No	No	Yes
MPL-A-376	December, 2011	Negative	Negative	Negative	Negative	Asymptomatic	No	31-45	Female	Single	Illiterate	Merchant	< 500	Above 7	Rural	Christian	Medium	Well/ Pond/ River	Un-hygenic	Yes	No	Yes	No	No	No/ Not always
MPL-A-377	December, 2011	Negative	Negative	Negative	Negative	Asymptomatic	No	31-45	Female	Married	High School	Employer	500-1000	< 5	Urban	Hinduism	Medium	Supply water	Hygenic	No	Yes	Yes	No	No	Yes
MPL-A-378	December, 2011	Positive	Positive	Positive	Ed	Asymptomatic	No	> 45	Male	Single	Primary education	Employer	> 1000	< 5	Rural	Christian	Good	Supply water	Hygenic	No	Yes	No	No	No	Yes
MPL-A-379	December, 2011	Negative	Negative	Negative	Negative	Symptomatic	No	> 45	Female	Married	Illiterate	House wife	< 500	Above 7	Urban	Muslim	Medium	Both	Un-hygenic	No	Yes	Yes	No	Yes	Yes
MPL-A-380	December, 2011	Negative	Negative	Negative	Negative	Asymptomatic	No	< 15	Female	Single	Illiterate	Student/Preschool	> 1000	5 to 7	Urban	Muslim	Good	Supply water	Hygenic	No	No	No	No	No	Yes
MPL-A-381	December, 2011	Negative	Negative	Negative	Negative	Symptomatic	No	< 15	Female	Single	Illiterate	Student/Preschool	> 1000	< 5	Rural	Hinduism	Good	Supply water	Hygenic	No	Yes	No	No	No	Yes
MPL-A-382	December, 2011	Negative	Negative	Negative	Negative	Asymptomatic	No	< 15	Male	Single	High School	Student/Preschool	> 1000	5 to 7	Rural	Hinduism	Good	Supply water	Hygenic	No	No	Yes	No	No	Yes
MPL-A-383	December, 2011	Negative	Negative	Negative	Negative	Asymptomatic	No	> 45	Female	Married	College and above	House wife	< 500	Above 7	Urban	Muslim	Medium	Both	Un-hygenic	No	Yes	Yes	No	No	Yes
MPL-A-384	December, 2011	Negative	Negative	Negative	Negative	Asymptomatic	No	15-30	Male	Single	Primary education	Laborer/ Farmer/ Driver	< 500	5 to 7	Rural	Hinduism	Poor	Well/ Pond/ River	Un-hygenic	No	No	No	Yes	Yes	No/ Not always
MPL-A-385	December, 2011	Negative	Negative	Negative	Negative	Symptomatic	No	> 45	Male	Married	College and above	Merchant	< 500	Above 7	Urban	Christian	Medium	Well/ Pond/ River	Un-hygenic	No	Yes	No	No	Yes	Yes
MPL-A-386	December, 2011	Negative	Negative	Negative	Negative	Asymptomatic	No	15-30	Male	Single	High School	Student/Preschool	500-1000	5 to 7	Urban	Christian	Medium	Both	Hygenic	No	Yes	Yes	No	No	Yes
MPL-A-387	December, 2011	Negative	Negative	Negative	Negative	Symptomatic	No	> 45	Female	Married	Primary education	House wife	500-1000	Above 7	Rural	Hinduism	Medium	Both	Hygenic	No	No	No	Yes	Yes	Yes
MPL-A-388	December, 2011	Negative	Negative	Negative	Negative	Asymptomatic	No	15-30	Male	Single	High School	Student/Preschool	< 500	Above 7	Rural	Hinduism	Medium	Both	Un-hygenic	No	Yes	Yes	Yes	No	Yes
MPL-A-389	December, 2011	Positive	Positive	Negative	Negative	Asymptomatic	No	31-45	Female	Single	College and above	Employer	500-1000	< 5	Rural	Christian	Medium	Supply water	Hygenic	No	Yes	No	No	No	Yes
MPL-A-390	December, 2011	Negative	Negative	Negative	Negative	Symptomatic	No	> 45	Male	Married	Illiterate	Laborer/ Farmer/ Driver	< 500	5 to 7	Urban	Hinduism	Poor	Well/ Pond/ River	Un-hygenic	No	No	Yes	Yes	Yes	No/ Not always
MPL-A-391	December, 2011	Negative	Negative	Negative	Negative	Asymptomatic	No	15-30	Female	Married	Primary education	Laborer/ Farmer/ Driver	500-1000	5 to 7	Rural	Hinduism	Medium	Supply water	Hygenic	No	Yes	No	Yes	No	No/ Not always
MPL-A-392	December, 2011	Negative	Negative	Negative	Negative	Symptomatic	No	> 45	Female	Married	Illiterate	House wife	< 500	Above 7	Rural	Muslim	Medium	Both	Un-hygenic	Yes	No	Yes	No	No	Yes
MPL-A-393	December, 2011	Negative	Negative	Negative	Negative	Asymptomatic	No	31-45	Female	Married	College and above	Employer	500-1000	< 5	Rural	Hinduism	Medium	Supply water	Hygenic	No	Yes	Yes	Yes	No	Yes
MPL-A-394	December, 2011	Positive	Negative	Positive	Ed	Asymptomatic	No	15-30	Male	Single	High School	Student/Preschool	> 1000	Above 7	Rural	Muslim	Good	Supply water	Hygenic	Yes	No	No	No	No	Yes
MPL-A-395	December, 2011	Negative	Negative	Negative	Negative	Asymptomatic	No	15-30	Female	Single	College and above	Employer	> 1000	< 5	Urban	Hinduism	Good	Supply water	Hygenic	No	Yes	Yes	No	No	Yes
MPL-A-396	December, 2011	Negative	Negative	Negative	Negative	Symptomatic	No	31-45	Female	Married	Illiterate	House wife	< 500	< 5	Rural	Muslim	Poor	Well/ Pond/ River	Un-hygenic	Yes	Yes	No	No	Yes	Yes
MPL-A-397	December, 2011	Negative	Negative	Negative	Negative	Symptomatic	No	> 45	Female	Married	Primary education	Laborer/ Farmer/ Driver	< 500	5 to 7	Urban	Hinduism	Poor	Well/ Pond/ River	Un-hygenic	No	Yes	Yes	Yes	Yes	No/ Not always
MPL-A-398	December, 2011	Positive	Positive	Positive	Eh + Em	Asymptomatic	No	15-30	Female	Single	High School	Student/Preschool	< 500	Above 7	Rural	Muslim	Poor	Well/ Pond/ River	Un-hygenic	Yes	Yes	No	No	No	No/ Not always
MPL-A-399	December, 2011	Negative	Negative	Negative	Negative	Asymptomatic	No	31-45	Female	Single	High School	Employer	500-1000	< 5	Urban	Christian	Medium	Supply water	Hygenic	No	Yes	Yes	No	No	Yes
MPL-A-400	December, 2011	Positive	Positive	Positive	Eh	Symptomatic	Yes	< 15	Female	Single	Illiterate	Student/Preschool	< 500	< 5	Rural	Christian	Medium	Well/ Pond/ River	Un-hygenic	Yes	No	No	No	No	Yes
MPL-A-401	December, 2011	Negative	Negative	Negative	Negative	Asymptomatic	No	31-45	Female	Married	Primary education	Laborer/ Farmer/ Driver	< 500	5 to 7	Urban	Christian	Poor	Well/ Pond/ River	Un-hygenic	No	Yes	Yes	No	No	No/ Not always
MPL-A-402	December, 2011	Negative	Negative	Negative	Negative	Asymptomatic	No	< 15	Female	Single	Illiterate	Student/Preschool	> 1000	5 to 7	Urban	Christian	Good	Supply water	Hygenic	No	Yes	No	No	No	Yes
MPL-A-403	December, 2011	Negative	Negative	Negative	Negative	Asymptomatic	No	< 15	Male	Single	Primary education	Student/Preschool	> 1000	Above 7	Rural	Muslim	Good	Supply water	Hygenic	No	Yes	Yes	No	No	Yes
MPL-A-404	December, 2011	Negative	Negative	Negative	Negative	Asymptomatic	No	> 45	Female	Married	College and above	Employer	500-1000	< 5	Rural	Hinduism	Medium	Supply water	Hygenic	No	No	No	Yes	No	Yes
MPL-A-405	December, 2011	Negative	Negative	Negative	Negative	Symptomatic	Yes	15-30	Male	Single	College and above	Merchant	< 500	Above 7	Rural	Christian	Medium	Both	Un-hygenic	Yes	Yes	No	No	No	Yes
MPL-A-406	December, 2011	Negative	Negative	Negative	Negative	Asymptomatic	No	> 45	Female	Married	Primary education	Laborer/ Farmer/ Driver	< 500	< 5	Urban	Hinduism	Poor	Both	Un-hygenic	No	No	No	Yes	Yes	No/ Not always
MPL-A-407	December, 2011	Negative	Negative	Negative	Negative	Asymptomatic	No	> 45	Female	Married	College and above	House wife	< 500	5 to 7	Urban	Muslim	Medium	Both	Un-hygenic	No	Yes	No	No	Yes	Yes
MPL-A-408	December, 2011	Negative	Negative	Negative	Negative	Symptomatic	Yes	15-30	Female	Single	High School	Employer	> 1000	< 5	Rural	Hinduism	Good	Supply water	Hygenic	No	Yes	Yes	Yes	No	Yes
MPL-A-409	December, 2011	Negative	Negative	Negative	Negative	Asymptomatic	No	> 45	Female	Married	College and above	House wife	500-1000	5 to 7	Urban	Christian	Medium	Supply water	Hygenic	No	No	Yes	No	Yes	Yes
MPL-A-410	December, 2011	Negative	Negative	Negative	Negative	Asymptomatic	No	< 15	Female	Single	Illiterate	Student/Preschool	500-1000	5 to 7	Urban	Christian	Medium	Supply water	Hygenic	No	Yes	No	No	No	Yes
MPL-A-411	December, 2011	Positive	Negative	Positive	Eh	Symptomatic	Yes	15-30	Male	Married	Illiterate	Merchant	< 500	5 to 7	Urban	Muslim	Poor	Both	Un-hygenic	No	Yes	Yes	Yes	No	No/ Not always
MPL-A-412	December, 2011	Negative	Negative	Negative	Negative	Asymptomatic	No	31-45	Female	Married	High School	Employer	> 1000	< 5	Urban	Christian	Good	Supply water	Hygenic	No	Yes	Yes	No	No	Yes
MPL-A-413	December, 2011	Negative	Negative	Negative	Negative	Asymptomatic	No	< 15	Female	Single	Primary education	Student/Preschool	< 500	5 to 7	Rural	Hinduism	Medium	Well/ Pond/ River	Un-hygenic	No	No	No	Yes	Yes	Yes
MPL-A-414	December, 2011	Negative	Negative	Negative	Negative	Asymptomatic	No	> 45	Male	Married	Illiterate	Merchant	< 500	Above 7	Urban	Christian	Medium	Well/ Pond/ River	Un-hygenic	No	Yes	No	No	Yes	No/ Not always
MPL-A-415	December, 2011	Negative	Negative	Negative	Negative	Symptomatic	No	15-30	Female	Married	Illiterate	House wife	< 500	Above 7	Rural	Hinduism	Medium	Well/ Pond/ River	Un-hygenic	No	Yes	Yes	Yes	Yes	Yes
MPL-A-416	December, 2011	Negative	Negative	Negative	Negative	Asymptomatic	No	15-30	Female	Married	Illiterate	Laborer/ Farmer/ Driver	< 500	Above 7	Rural	Hinduism	Poor	Both	Un-hygenic	No	Yes	No	No	No	No/ Not always
MPL-A-417	January, 2012	Negative	Negative	Negative	Negative	Symptomatic	No	31-45	Female	Single	High School	Employer	> 1000	5 to 7	Rural	Christian	Good	Supply water	Hygenic	No	No	No	No	No	Yes
MPL-A-418	January, 2012	Negative	Negative	Negative	Negative	Symptomatic	No	31-45	Male	Single	Primary education	Merchant	< 500	Above 7	Urban	Muslim	Poor	Well/ Pond/ River	Un-hygenic	No	Yes	Yes	Yes	Yes	No/ Not always
MPL-A-419	January, 2012	Negative	Negative	Negative	Negative	Symptomatic	No	31-45	Female	Married	Illiterate	Laborer/ Farmer/ Driver	< 500	5 to 7	Urban	Hinduism	Poor	Well/ Pond/ River	Un-hygenic	No	Yes	Yes	No	Yes	No/ Not always
MPL-A-420	January, 2012	Positive	Positive	Positive	Ed	Asymptomatic	No	15-30	Female	Single	High School	Student/Preschool	> 1000	5 to 7	Urban	Muslim	Good	Supply water	Hygenic	Yes	Yes	No	No	No	Yes
MPL-A-421	January, 2012	Negative	Negative	Negative	Negative	Asymptomatic	No	< 15	Female	Single	Illiterate	Student/Preschool	< 500	5 to 7	Urban	Christian	Medium	Both	Un-hygenic	No	Yes	No	No	No	Yes
MPL-A-422	January, 2012	Negative	Negative	Negative	Negative	Asymptomatic	No	> 45	Female	Married	High School	House wife	500-1000	< 5	Urban	Christian	Medium	Both	Hygenic	No	No	Yes	No	Yes	Yes
MPL-A-423	January, 2012	Positive	Negative	Positive	Eh + Ed	Asymptomatic	No	15-30	Female	Single	College and above	House wife	< 500	Above 7	Rural	Muslim	Poor	Well/ Pond/ River	Un-hygenic	No	Yes	Yes	Yes	No	Yes
MPL-A-424	January, 2012	Negative	Negative	Negative	Negative	Asymptomatic	No	< 15	Female	Single	Primary education	Student/Preschool	< 500	5 to 7	Urban	Christian	Medium	Well/ Pond/ River	Un-hygenic	No	No	Yes	No	No	No/ Not always
MPL-A-425	January, 2012	Negative	Negative	Negative	Negative	Asymptomatic	No	> 45	Female	Married	College and above	Employer	> 1000	5 to 7	Urban	Christian	Good	Supply water	Hygenic	No	Yes	Yes	No	No	Yes
MPL-A-426	January, 2012	Negative	Positive	Positive	Ed	Asymptomatic	No	31-45	Male	Single	Illiterate	Laborer/ Farmer/ Driver	< 500	5 to 7	Urban	Christian	Poor	Supply water	Un-hygenic	Yes	Yes	No	No	No	No/ Not always
MPL-A-427	January, 2012	Negative	Negative	Negative	Negative	Asymptomatic	No	> 45	Female	Married	Primary education	House wife	< 500	Above 7	Urban	Muslim	Medium	Both	Un-hygenic	No	Yes	Yes	No	Yes	Yes
MPL-A-428	January, 2012	Positive	Negative	Positive	Eh + Em	Symptomatic	Yes	15-30	Female	Married	High School	House wife	500-1000	5 to 7	Rural	Muslim	Medium	Both	Hygenic	Yes	Yes	No	Yes	No	Yes
MPL-A-429	January, 2012	Negative	Negative	Negative	Negative	Asymptomatic	No	31-45	Female	Married	Illiterate	House wife	> 1000	5 to 7	Urban	Christian	Good	Supply water	Hygenic	No	No	Yes	No	No	Yes
MPL-A-430	January, 2012	Negative	Negative	Negative	Negative	Asymptomatic	No	31-45	Male	Married	Illiterate	Merchant	< 500	Above 7	Rural	Christian	Medium	Well/ Pond/ River	Un-hygenic	Yes	Yes	No	Yes	Yes	No/ Not always
MPL-A-431	January, 2012	Negative	Negative	Negative	Negative	Asymptomatic	No	15-30	Female	Single	College and above	Student/Preschool	500-1000	Above 7	Rural	Christian	Medium	Supply water	Hygenic	No	Yes	Yes	Yes	No	Yes
MPL-A-432	January, 2012	Negative	Negative	Negative	Negative	Asymptomatic	No	> 45	Male	Married	High School	Merchant	500-1000	5 to 7	Urban	Muslim	Medium	Supply water	Hygenic	No	No	No	No	No	Yes
MPL-A-433	January, 2012	Negative	Negative	Negative	Negative	Asymptomatic	No	> 45	Female	Married	Primary education	Laborer/ Farmer/ Driver	500-1000	5 to 7	Urban	Hinduism	Medium	Supply water	Hygenic	No	Yes	Yes	No	Yes	No/ Not always
MPL-A-434	January, 2012	Negative	Negative	Positive	Eh	Asymptomatic	No	< 15	Male	Single	Illiterate	Student/Preschool	500-1000	5 to 7	Urban	Hinduism	Medium	Supply water	Hygenic	No	No	No	No	No	Yes
MPL-A-435	January, 2012	Negative	Negative	Negative	Negative	Asymptomatic	No	> 45	Female	Single	Primary education	Laborer/ Farmer/ Driver	< 500	< 5	Urban	Christian	Poor	Both	Un-hygenic	No	Yes	Yes	Yes	No	No/ Not always
MPL-A-436	January, 2012	Negative	Negative	Negative	Negative	Asymptomatic	No	> 45	Female	Married	Illiterate	House wife	< 500	Above 7	Rural	Christian	Medium	Both	Un-hygenic	Yes	No	Yes	Yes	Yes	Yes
MPL-A-437	January, 2012	Negative	Negative	Negative	Negative	Asymptomatic	No	15-30	Male	Single	High School	Student/Preschool	< 500	Above 7	Rural	Christian	Medium	Well/ Pond/ River	Un-hygenic	Yes	No	No	Yes	Yes	Yes
MPL-A-438	January, 2012	Negative	Negative	Negative	Negative	Symptomatic	Yes	> 45	Female	Married	Primary education	Employer	500-1000	5 to 7	Urban	Christian	Medium	Supply water	Hygenic	No	Yes	No	No	No	Yes
MPL-A-439	January, 2012	Negative	Negative	Negative	Negative	Symptomatic	Yes	15-30	Female	Single	High School	Student/Preschool	< 500	Above 7	Rural	Muslim	Medium	Both	Un-hygenic	Yes	No	Yes	No	No	Yes
MPL-A-440	January, 2012	Negative	Negative	Negative	Negative	Asymptomatic	No	> 45	Female	Married	Illiterate	House wife	500-1000	5 to 7	Urban	Muslim	Medium	Supply water	Hygenic	No	Yes	Yes	Yes	No	Yes
MPL-A-441	January, 2012	Negative	Negative	Positive	Ed	Asymptomatic	No	< 15	Male	Single	Primary education	Student/Preschool	< 500	Above 7	Rural	Muslim	Medium	Supply water	Un-hygenic	Yes	Yes	Yes	No	No	No/ Not always
MPL-A-442	January, 2012	Negative	Negative	Negative	Negative	Asymptomatic	No	31-45	Female	Single	Illiterate	Laborer/ Farmer/ Driver	500-1000	5 to 7	Urban	Hinduism	Medium	Supply water	Hygenic	No	Yes	Yes	No	No	No/ Not always
MPL-A-443	January, 2012	Negative	Negative	Negative	Negative	Asymptomatic	No	31-45	Male	Single	Illiterate	Merchant	< 500	Above 7	Rural	Muslim	Medium	Well/ Pond/ River	Un-hygenic	Yes	No	Yes	Yes	Yes	No/ Not always
MPL-A-444	January, 2012	Positive	Positive	Negative	Negative	Symptomatic	Yes	15-30	Female	Married	High School	Student/Preschool	> 1000	Above 7	Rural	Muslim	Good	Supply water	Hygenic	No	No	No	No	No	Yes
MPL-A-445	January, 2012	Negative	Negative	Negative	Negative	Asymptomatic	No	> 45	Female	Married	College and above	House wife	< 500	Above 7	Urban	Muslim	Medium	Both	Un-hygenic	No	Yes	No	No	Yes	Yes
MPL-A-446	January, 2012	Negative	Negative	Negative	Negative	Symptomatic	Yes	15-30	Male	Single	Illiterate	Laborer/ Farmer/ Driver	< 500	Above 7	Rural	Hinduism	Poor	Well/ Pond/ River	Un-hygenic	No	No	Yes	Yes	Yes	No/ Not always
MPL-A-447	January, 2012	Negative	Negative	Negative	Negative	Asymptomatic	No	15-30	Female	Single	High School	Student/Preschool	< 500	< 5	Urban	Hinduism	Medium	Both	Un-hygenic	No	No	No	Yes	Yes	Yes
MPL-A-448	January, 2012	Negative	Negative	Negative	Negative	Symptomatic	Yes	> 45	Female	Married	College and above	Merchant	< 500	Above 7	Rural	Hinduism	Medium	Well/ Pond/ River	Un-hygenic	No	Yes	Yes	No	Yes	Yes
MPL-A-449	January, 2012	Negative	Negative	Negative	Negative	Asymptomatic	No	< 15	Male	Single	Primary education	Student/Preschool	> 1000	5 to 7	Rural	Muslim	GoodGood	Supply water	Hygenic	No	No	No	No	No	Yes
MPL-A-450	February, 2012	Negative	Negative	Negative	Negative	Asymptomatic	No	< 15	Female	Single	Primary education	Student/Preschool	> 1000	5 to 7	Rural	Hinduism	Good	Supply water	Hygenic	No	No	Yes	Yes	No	Yes
MPL-A-451	February, 2012	Negative	Negative	Negative	Negative	Symptomatic	No	< 15	Female	Single	High School	Student/Preschool	500-1000	5 to 7	Urban	Muslim	Medium	Both	Hygenic	No	Yes	Yes	No	No	Yes
MPL-A-452	February, 2012	Positive	Negative	Positive	Ed	Asymptomatic	No	31-45	Male	Single	High School	Employer	500-1000	< 5	Rural	Muslim	Medium	Supply water	Un-hygenic	No	No	No	No	No	Yes
MPL-A-453	February, 2012	Negative	Negative	Negative	Negative	Asymptomatic	No	31-45	Female	Married	Illiterate	House wife	< 500	5 to 7	Urban	Muslim	Medium	Both	Un-hygenic	No	Yes	Yes	No	Yes	Yes
MPL-A-454	February, 2012	Positive	Negative	Negative	Em	Asymptomatic	No	15-30	Female	Single	College and above	Student/Preschool	500-1000	5 to 7	Rural	Christian	Medium	Supply water	Hygenic	Yes	Yes	No	No	No	Yes
MPL-A-455	February, 2012	Negative	Negative	Negative	Negative	Asymptomatic	No	< 15	Female	Single	Illiterate	Student/Preschool	< 500	5 to 7	Urban	Muslim	Medium	Well/ Pond/ River	Un-hygenic	No	Yes	No	No	No	Yes
MPL-A-456	February, 2012	Negative	Negative	Negative	Negative	Asymptomatic	No	> 45	Female	Married	College and above	Employer	> 1000	5 to 7	Rural	Christian	Good	Supply water	Hygenic	No	No	Yes	No	No	Yes
MPL-A-457	February, 2012	Positive	Positive	Positive	Eh + Ed	Asymptomatic	No	15-30	Female	Single	High School	Laborer/ Farmer/ Driver	500-1000	Above 7	Rural	Muslim	Medium	Well/ Pond/ River	Hygenic	Yes	Yes	Yes	Yes	Yes	No/ Not always
MPL-A-458	February, 2012	Negative	Negative	Negative	Negative	Asymptomatic	No	< 15	Female	Single	Illiterate	Student/Preschool	< 500	Above 7	Urban	Muslim	Poor	Both	Un-hygenic	No	Yes	No	No	No	Yes
MPL-A-459	February, 2012	Negative	Negative	Negative	Negative	Symptomatic	No	31-45	Male	Single	College and above	Merchant	< 500	< 5	Rural	Muslim	Poor	Well/ Pond/ River	Un-hygenic	No	No	Yes	No	No	Yes
MPL-A-460	February, 2012	Negative	Negative	Negative	Negative	Asymptomatic	No	31-45	Female	Single	Illiterate	Merchant	500-1000	5 to 7	Rural	Christian	Medium	Supply water	Hygenic	No	Yes	No	Yes	No	No/ Not always
MPL-A-461	February, 2012	Negative	Negative	Negative	Negative	Asymptomatic	No	31-45	Female	Married	High School	House wife	< 500	Above 7	Urban	Muslim	Medium	Both	Un-hygenic	No	Yes	Yes	No	Yes	Yes
MPL-A-462	February, 2012	Positive	Positive	Positive	Eh + Em	Symptomatic	Yes	31-45	Female	Married	College and above	Employer	500-1000	< 5	Urban	Christian	Medium	Supply water	Un-hygenic	No	Yes	No	No	No	Yes
MPL-A-463	February, 2012	Negative	Negative	Negative	Negative	Asymptomatic	No	> 45	Female	Married	Primary education	House wife	500-1000	5 to 7	Urban	Muslim	Medium	Supply water	Hygenic	No	No	Yes	Yes	No	Yes
MPL-A-464	February, 2012	Negative	Negative	Negative	Negative	Asymptomatic	No	> 45	Male	Married	Illiterate	Merchant	< 500	< 5	Rural	Muslim	Medium	Well/ Pond/ River	Un-hygenic	Yes	No	No	No	Yes	No/ Not always
MPL-A-465	February, 2012	Negative	Negative	Negative	Negative	Asymptomatic	No	15-30	Female	Single	Primary education	Laborer/ Farmer/ Driver	< 500	< 5	Urban	Hinduism	Poor	Well/ Pond/ River	Un-hygenic	No	No	No	Yes	Yes	No/ Not always
MPL-A-466	February, 2012	Negative	Negative	Negative	Negative	Symptomatic	No	15-30	Male	Single	High School	Student/Preschool	< 500	Above 7	Rural	Muslim	Medium	Well/ Pond/ River	Un-hygenic	Yes	Yes	Yes	No	No	Yes
MPL-A-467	February, 2012	Negative	Negative	Negative	Negative	Asymptomatic	No	< 15	Female	Single	Illiterate	Student/Preschool	500-1000	Above 7	Urban	Muslim	Medium	Supply water	Hygenic	No	No	No	No	No	Yes
MPL-A-468	February, 2012	Negative	Negative	Negative	Negative	Asymptomatic	No	> 45	Female	Married	Illiterate	House wife	500-1000	Above 7	Urban	Muslim	Medium	Supply water	Hygenic	No	Yes	Yes	No	No	Yes
MPL-A-469	February, 2012	Positive	Positive	Positive	Eh + Ed + Em	Symptomatic	Yes	15-30	Male	Married	Illiterate	Laborer/ Farmer/ Driver	< 500	Above 7	Rural	Muslim	Poor	Both	Un-hygenic	Yes	Yes	Yes	Yes	Yes	No/ Not always
MPL-A-470	February, 2012	Negative	Negative	Negative	Negative	Asymptomatic	No	31-45	Female	Married	High School	House wife	500-1000	5 to 7	Urban	Muslim	Medium	Supply water	Hygenic	No	Yes	Yes	No	No	Yes
MPL-A-471	February, 2012	Negative	Negative	Negative	Negative	Asymptomatic	No	31-45	Female	Married	High School	Employer	500-1000	5 to 7	Urban	Hinduism	Medium	Supply water	Hygenic	No	No	Yes	No	No	Yes
MPL-A-472	February, 2012	Positive	Negative	Positive	Eh	Asymptomatic	No	15-30	Male	Married	Primary education	Laborer/ Farmer/ Driver	< 500	Above 7	Rural	Hinduism	Medium	Well/ Pond/ River	Un-hygenic	No	No	Yes	Yes	Yes	No/ Not always
MPL-A-473	February, 2012	Negative	Negative	Negative	Negative	Asymptomatic	No	< 15	Female	Single	Primary education	Student/Preschool	< 500	5 to 7	Rural	Muslim	Poor	Both	Un-hygenic	Yes	Yes	Yes	No	Yes	Yes
MPL-A-474	February, 2012	Negative	Negative	Negative	Negative	Asymptomatic	No	31-45	Female	Single	High School	Merchant	< 500	Above 7	Rural	Muslim	Poor	Both	Un-hygenic	Yes	Yes	Yes	Yes	No	Yes
MPL-A-475	February, 2012	Negative	Negative	Negative	Negative	Asymptomatic	No	31-45	Female	Single	Illiterate	Laborer/ Farmer/ Driver	< 500	5 to 7	Rural	Hinduism	Poor	Both	Un-hygenic	No	Yes	Yes	No	Yes	No/ Not always
MPL-A-476	February, 2012	Negative	Negative	Negative	Negative	Symptomatic	No	15-30	Female	Married	Primary education	House wife	500-1000	< 5	Urban	Muslim	Medium	Both	Hygenic	No	No	No	Yes	No	Yes
MPL-A-477	February, 2012	Negative	Negative	Negative	Negative	Symptomatic	No	15-30	Male	Single	Primary education	Laborer/ Farmer/ Driver	500-1000	5 to 7	Urban	Hinduism	Medium	Both	Hygenic	No	Yes	Yes	No	Yes	No/ Not always
MPL-A-478	February, 2012	Negative	Negative	Negative	Negative	Asymptomatic	No	15-30	Female	Single	Illiterate	Merchant	< 500	< 5	Rural	Christian	Medium	Well/ Pond/ River	Un-hygenic	Yes	Yes	No	Yes	Yes	No/ Not always
MPL-A-479	February, 2012	Negative	Negative	Negative	Negative	Asymptomatic	No	> 45	Male	Married	College and above	Employer	> 1000	< 5	Urban	Muslim	Good	Supply water	Hygenic	No	Yes	No	No	No	Yes
MPL-A-480	February, 2012	Negative	Negative	Negative	Negative	Symptomatic	Yes	15-30	Female	Married	Illiterate	House wife	< 500	Above 7	Rural	Muslim	Medium	Both	Un-hygenic	Yes	No	Yes	Yes	No	Yes
MPL-A-481	February, 2012	Negative	Negative	Negative	Negative	Symptomatic	Yes	< 15	Male	Single	Primary education	Student/Preschool	< 500	5 to 7	Rural	Hinduism	Medium	Well/ Pond/ River	Un-hygenic	No	No	No	No	No	Yes
MPL-A-482	February, 2012	Negative	Negative	Negative	Negative	Asymptomatic	No	> 45	Female	Married	College and above	House wife	> 1000	Above 7	Rural	Muslim	Good	Supply water	Hygenic	No	Yes	Yes	Yes	No	Yes
MPL-A-483	February, 2012	Negative	Negative	Negative	Negative	Symptomatic	No	< 15	Female	Single	High School	Student/Preschool	> 1000	Above 7	Rural	Hinduism	Good	Supply water	Hygenic	No	Yes	No	No	No	Yes
MPL-A-484	February, 2012	Negative	Negative	Negative	Negative	Asymptomatic	No	15-30	Male	Single	College and above	Student/Preschool	> 1000	Above 7	Rural	Hinduism	Good	Supply water	Hygenic	No	No	Yes	No	No	Yes
MPL-A-485	February, 2012	Negative	Negative	Negative	Negative	Asymptomatic	No	31-45	Female	Single	College and above	Merchant	< 500	Above 7	Rural	Christian	Medium	Both	Un-hygenic	Yes	Yes	Yes	No	No	Yes
MPL-A-486	February, 2012	Negative	Positive	Negative	Negative	Symptomatic	No	< 15	Male	Single	Illiterate	Student/Preschool	< 500	5 to 7	Rural	Muslim	Poor	Both	Un-hygenic	Yes	No	No	No	No	Yes
MPL-A-487	February, 2012	Negative	Negative	Negative	Negative	Symptomatic	Yes	31-45	Female	Married	College and above	House wife	< 500	Above 7	Rural	Hinduism	Poor	Both	Un-hygenic	No	Yes	Yes	No	Yes	Yes
MPL-A-488	February, 2012	Negative	Negative	Negative	Negative	Asymptomatic	No	31-45	Female	Single	College and above	Merchant	< 500	5 to 7	Rural	Hinduism	Poor	Well/ Pond/ River	Un-hygenic	No	No	Yes	Yes	No	Yes
MPL-A-489	February, 2012	Negative	Negative	Negative	Negative	Asymptomatic	No	15-30	Male	Married	High School	Employer	500-1000	< 5	Rural	Muslim	Medium	Supply water	Hygenic	No	No	No	Yes	No	Yes
MPL-A-490	February, 2012	Negative	Negative	Negative	Negative	Symptomatic	Yes	< 15	Male	Single	Primary education	Student/Preschool	< 500	5 to 7	Rural	Muslim	Medium	Supply water	Un-hygenic	Yes	No	No	No	Yes	Yes
MPL-A-491	March, 2012	Negative	Negative	Negative	Negative	Asymptomatic	No	< 15	Female	Single	High School	Student/Preschool	500-1000	Above 7	Urban	Hinduism	Medium	Supply water	Hygenic	No	Yes	Yes	No	No	Yes
MPL-A-492	March, 2012	Negative	Negative	Negative	Negative	Symptomatic	Yes	< 15	Female	Single	Illiterate	Student/Preschool	500-1000	5 to 7	Urban	Muslim	Medium	Supply water	Hygenic	No	Yes	No	No	No	Yes
MPL-A-493	March, 2012	Negative	Negative	Negative	Negative	Asymptomatic	No	31-45	Female	Married	Illiterate	Laborer/ Farmer/ Driver	< 500	< 5	Rural	Hinduism	Poor	Well/ Pond/ River	Un-hygenic	No	No	Yes	No	Yes	No/ Not always
MPL-A-494	March, 2012	Positive	Positive	Positive	Ed	Asymptomatic	No	< 15	Male	Single	High School	Student/Preschool	500-1000	Above 7	Urban	Muslim	Medium	Supply water	Hygenic	Yes	Yes	No	No	No	No/ Not always
MPL-A-495	March, 2012	Negative	Negative	Negative	Negative	Asymptomatic	No	> 45	Female	Married	Illiterate	Merchant	500-1000	5 to 7	Urban	Christian	Medium	Supply water	Hygenic	No	Yes	Yes	No	No	No/ Not always
MPL-A-496	March, 2012	Positive	Negative	Positive	Eh	Symptomatic	Yes	31-45	Female	Married	College and above	House wife	< 500	Above 7	Urban	Hinduism	Poor	Both	Un-hygenic	No	Yes	No	Yes	No	Yes
MPL-A-497	March, 2012	Negative	Negative	Negative	Negative	Asymptomatic	No	31-45	Female	Married	Illiterate	House wife	500-1000	Above 7	Urban	Muslim	Medium	Supply water	Un-hygenic	No	Yes	No	Yes	No	Yes
MPL-A-498	March, 2012	Negative	Negative	Negative	Negative	Symptomatic	No	31-45	Male	Single	High School	Employer	> 1000	5 to 7	Rural	Muslim	Good	Supply water	Hygenic	No	No	Yes	No	No	Yes
MPL-A-499	March, 2012	Negative	Negative	Negative	Negative	Asymptomatic	No	31-45	Male	Single	Illiterate	Merchant	500-1000	Above 7	Urban	Muslim	Medium	Supply water	Hygenic	Yes	No	No	Yes	No	No/ Not always
MPL-A-500	March, 2012	Negative	Negative	Negative	Negative	Asymptomatic	No	> 45	Female	Married	Illiterate	House wife	500-1000	Above 7	Urban	Muslim	Medium	Supply water	Hygenic	No	Yes	Yes	No	No	Yes
MPL-A-501	March, 2012	Positive	Negative	Positive	Eh	Symptomatic	No	< 15	Female	Single	Illiterate	Student/Preschool	< 500	Above 7	Rural	Muslim	Poor	Well/ Pond/ River	Un-hygenic	Yes	No	No	No	No	Yes
MPL-A-502	March, 2012	Negative	Negative	Negative	Negative	Asymptomatic	No	< 15	Female	Single	Primary education	Laborer/ Farmer/ Driver	< 500	5 to 7	Urban	Hinduism	Poor	Supply water	Un-hygenic	No	Yes	Yes	No	Yes	No/ Not always
MPL-A-503	March, 2012	Negative	Negative	Negative	Negative	Symptomatic	Yes	< 15	Female	Single	High School	Student/Preschool	500-1000	5 to 7	Urban	Muslim	Medium	Supply water	Hygenic	No	No	Yes	No	No	Yes
MPL-A-504	March, 2012	Negative	Negative	Negative	Negative	Asymptomatic	No	31-45	Female	Married	Illiterate	House wife	500-1000	Above 7	Rural	Hinduism	Medium	Supply water	Hygenic	No	No	No	No	No	Yes
MPL-A-505	March, 2012	Negative	Negative	Negative	Negative	Asymptomatic	No	15-30	Female	Single	College and above	Student/Preschool	500-1000	Above 7	Urban	Muslim	Medium	Supply water	Hygenic	No	No	No	Yes	No	Yes
MPL-A-506	March, 2012	Negative	Negative	Negative	Negative	Symptomatic	Yes	31-45	Female	Married	Primary education	House wife	< 500	Above 7	Rural	Muslim	Poor	Well/ Pond/ River	Un-hygenic	Yes	Yes	No	No	Yes	Yes
MPL-A-507	March, 2012	Negative	Negative	Negative	Negative	Asymptomatic	No	> 45	Male	Married	High School	Merchant	< 500	< 5	Rural	Hinduism	Poor	Both	Un-hygenic	Yes	No	Yes	Yes	No	Yes
MPL-A-508	March, 2012	Negative	Negative	Negative	Negative	Symptomatic	Yes	15-30	Female	Married	Illiterate	Merchant	500-1000	5 to 7	Urban	Muslim	Medium	Supply water	Hygenic	No	Yes	No	Yes	No	No/ Not always
MPL-A-509	March, 2012	Negative	Negative	Negative	Negative	Asymptomatic	No	> 45	Female	Married	Illiterate	House wife	< 500	< 5	Rural	Muslim	Poor	Supply water	Un-hygenic	Yes	Yes	Yes	No	No	Yes
MPL-A-510	March, 2012	Negative	Negative	Negative	Negative	Asymptomatic	No	> 45	Male	Single	High School	Employer	> 1000	< 5	Urban	Hinduism	Good	Supply water	Hygenic	No	No	Yes	Yes	No	Yes
MPL-A-511	March, 2012	Negative	Negative	Negative	Negative	Symptomatic	No	15-30	Female	Married	Primary education	House wife	< 500	5 to 7	Rural	Muslim	Medium	Well/ Pond/ River	Un-hygenic	No	Yes	Yes	No	No	Yes
MPL-A-512	March, 2012	Negative	Negative	Negative	Negative	Symptomatic	No	> 45	Female	Married	Primary education	Laborer/ Farmer/ Driver	< 500	Above 7	Rural	Hinduism	Poor	Well/ Pond/ River	Un-hygenic	Yes	Yes	No	Yes	Yes	No/ Not always
MPL-A-513	March, 2012	Negative	Positive	Negative	Negative	Asymptomatic	No	< 15	Male	Single	Primary education	Student/Preschool	< 500	5 to 7	Rural	Muslim	Medium	Well/ Pond/ River	Un-hygenic	Yes	No	Yes	No	No	Yes
MPL-A-514	March, 2012	Negative	Negative	Negative	Negative	Asymptomatic	No	31-45	Female	Married	High School	Merchant	< 500	5 to 7	Urban	Hinduism	Medium	Both	Un-hygenic	Yes	Yes	No	No	Yes	Yes
MPL-A-515	March, 2012	Negative	Negative	Negative	Negative	Symptomatic	Yes	15-30	Male	Married	College and above	Employer	500-1000	5 to 7	Urban	Hinduism	Medium	Supply water	Hygenic	No	No	Yes	Yes	No	Yes
MPL-A-516	March, 2012	Negative	Negative	Negative	Negative	Asymptomatic	No	< 15	Female	Single	Primary education	Laborer/ Farmer/ Driver	< 500	Above 7	Rural	Hinduism	Poor	Well/ Pond/ River	Un-hygenic	No	No	Yes	No	Yes	No/ Not always
MPL-A-517	March, 2012	Negative	Negative	Negative	Negative	Asymptomatic	No	> 45	Female	Married	High School	House wife	500-1000	< 5	Urban	Muslim	Medium	Supply water	Hygenic	No	No	No	Yes	No	Yes
MPL-A-518	March, 2012	Negative	Negative	Negative	Negative	Symptomatic	Yes	15-30	Female	Married	College and above	Merchant	< 500	5 to 7	Rural	Christian	Medium	Both	Un-hygenic	Yes	Yes	Yes	No	Yes	Yes
MPL-A-519	March, 2012	Negative	Negative	Negative	Negative	Asymptomatic	No	31-45	Female	Married	College and above	House wife	< 500	< 5	Rural	Muslim	Medium	Supply water	Un-hygenic	Yes	No	Yes	No	Yes	Yes
MPL-A-520	April, 2012	Negative	Negative	Negative	Negative	Asymptomatic	No	31-45	Male	Married	College and above	Employer	> 1000	5 to 7	Rural	Hinduism	Good	Supply water	Hygenic	No	Yes	No	Yes	No	Yes
MPL-A-521	April, 2012	Negative	Negative	Negative	Negative	Symptomatic	Yes	15-30	Female	Single	High School	Merchant	< 500	Above 7	Rural	Christian	Medium	Well/ Pond/ River	Un-hygenic	No	Yes	No	No	Yes	Yes
MPL-A-522	April, 2012	Negative	Negative	Negative	Negative	Asymptomatic	No	15-30	Female	Single	Primary education	Employer	> 1000	5 to 7	Urban	Christian	Good	Supply water	Hygenic	No	No	No	Yes	No	Yes
MPL-A-523	April, 2012	Negative	Negative	Negative	Negative	Symptomatic	Yes	15-30	Male	Single	Primary education	Laborer/ Farmer/ Driver	500-1000	Above 7	Urban	Hinduism	Medium	Supply water	Hygenic	No	Yes	No	No	Yes	No/ Not always
MPL-A-524	April, 2012	Negative	Negative	Negative	Negative	Asymptomatic	No	15-30	Female	Single	High School	Student/Preschool	< 500	5 to 7	Rural	Muslim	Medium	Both	Un-hygenic	Yes	Yes	Yes	No	Yes	Yes
MPL-A-525	April, 2012	Negative	Negative	Negative	Negative	Asymptomatic	No	15-30	Female	Single	High School	Employer	> 1000	5 to 7	Urban	Christian	Good	Supply water	Hygenic	No	No	Yes	Yes	No	Yes
MPL-A-526	April, 2012	Negative	Negative	Negative	Negative	Asymptomatic	No	< 15	Female	Single	Primary education	Student/Preschool	< 500	< 5	Urban	Muslim	Medium	Well/ Pond/ River	Un-hygenic	No	Yes	Yes	No	Yes	Yes
MPL-A-527	April, 2012	Positive	Positive	Positive	Eh + Em	Asymptomatic	No	31-45	Male	Married	College and above	Merchant	< 500	Above 7	Rural	Muslim	Poor	Well/ Pond/ River	Un-hygenic	Yes	Yes	No	Yes	No	No/ Not always
MPL-A-528	April, 2012	Positive	Positive	Positive	Eh	Symptomatic	Yes	< 15	Female	Single	Illiterate	Student/Preschool	< 500	< 5	Rural	Muslim	Poor	Well/ Pond/ River	Un-hygenic	Yes	Yes	No	No	No	Yes
MPL-A-529	April, 2012	Negative	Negative	Negative	Negative	Asymptomatic	No	< 15	Female	Single	Primary education	Student/Preschool	< 500	Above 7	Rural	Muslim	Medium	Well/ Pond/ River	Un-hygenic	No	Yes	Yes	No	No	Yes
MPL-A-530	April, 2012	Negative	Negative	Negative	Negative	Symptomatic	No	< 15	Female	Single	High School	Student/Preschool	< 500	Above 7	Rural	Muslim	Medium	Supply water	Un-hygenic	Yes	No	No	No	Yes	Yes
MPL-A-531	April, 2012	Negative	Negative	Negative	Negative	Asymptomatic	No	> 45	Female	Married	Illiterate	House wife	500-1000	Above 7	Urban	Muslim	Medium	Supply water	Hygenic	No	Yes	Yes	No	No	Yes
MPL-A-532	April, 2012	Positive	Negative	Negative	Em	Asymptomatic	No	31-45	Male	Single	High School	Employer	500-1000	< 5	Rural	Muslim	Medium	Supply water	Un-hygenic	No	Yes	No	No	No	Yes
MPL-A-533	April, 2012	Negative	Negative	Negative	Negative	Asymptomatic	No	> 45	Female	Married	Illiterate	Merchant	< 500	5 to 7	Urban	Hinduism	Medium	Supply water	Un-hygenic	No	Yes	Yes	No	No	No/ Not always
MPL-A-534	April, 2012	Positive	Positive	Positive	Eh + Ed	Symptomatic	Yes	31-45	Female	Married	Illiterate	House wife	< 500	Above 7	Urban	Muslim	Poor	Both	Un-hygenic	No	Yes	Yes	Yes	No	No/ Not always
MPL-A-535	April, 2012	Negative	Negative	Negative	Negative	Asymptomatic	No	> 45	Female	Married	Illiterate	Merchant	< 500	5 to 7	Urban	Christian	Poor	Well/ Pond/ River	Un-hygenic	No	Yes	Yes	No	No	No/ Not always
MPL-A-536	April, 2012	Negative	Negative	Negative	Negative	Asymptomatic	No	15-30	Female	Single	Illiterate	Laborer/ Farmer/ Driver	< 500	5 to 7	Rural	Hinduism	Poor	Well/ Pond/ River	Un-hygenic	Yes	Yes	No	Yes	Yes	No/ Not always
MPL-A-537	April, 2012	Negative	Negative	Negative	Negative	Symptomatic	Yes	15-30	Male	Married	Primary education	Laborer/ Farmer/ Driver	< 500	< 5	Urban	Muslim	Poor	Well/ Pond/ River	Un-hygenic	No	No	No	No	Yes	No/ Not always
MPL-A-538	April, 2012	Positive	Negative	Negative	Negative	Symptomatic	No	< 15	Female	Single	Primary education	Student/Preschool	500-1000	Above 7	Rural	Muslim	Medium	Supply water	Hygenic	No	No	Yes	Yes	No	Yes
MPL-A-539	April, 2012	Negative	Negative	Negative	Negative	Asymptomatic	No	> 45	Female	Married	College and above	House wife	500-1000	< 5	Rural	Muslim	Medium	Supply water	Hygenic	No	Yes	No	No	Yes	Yes
MPL-A-540	April, 2012	Negative	Negative	Negative	Negative	Symptomatic	Yes	15-30	Female	Single	High School	Student/Preschool	< 500	< 5	Rural	Muslim	Medium	Well/ Pond/ River	Un-hygenic	Yes	Yes	Yes	No	No	Yes
MPL-A-541	May, 2012	Negative	Negative	Negative	Negative	Symptomatic	No	> 45	Female	Married	Illiterate	Merchant	< 500	5 to 7	Urban	Christian	Medium	Both	Un-hygenic	No	No	No	Yes	Yes	No/ Not always
MPL-A-542	May, 2012	Negative	Negative	Negative	Negative	Asymptomatic	No	15-30	Female	Single	High School	Employer	500-1000	< 5	Rural	Christian	Medium	Supply water	Hygenic	No	No	Yes	No	No	Yes
MPL-A-543	May, 2012	Negative	Negative	Negative	Negative	Symptomatic	Yes	15-30	Male	Married	High School	Merchant	500-1000	5 to 7	Urban	Muslim	Medium	Supply water	Hygenic	No	No	No	Yes	Yes	Yes
MPL-A-544	May, 2012	Negative	Negative	Negative	Negative	Asymptomatic	No	> 45	Female	Married	College and above	House wife	500-1000	5 to 7	Urban	Muslim	Medium	Supply water	Hygenic	No	Yes	Yes	No	No	Yes
MPL-A-545	May, 2012	Negative	Negative	Positive	Eh + Ed	Asymptomatic	No	15-30	Male	Single	Illiterate	Laborer/ Farmer/ Driver	< 500	Above 7	Rural	Hinduism	Poor	Well/ Pond/ River	Un-hygenic	No	Yes	Yes	Yes	Yes	No/ Not always
MPL-A-546	May, 2012	Negative	Negative	Negative	Negative	Asymptomatic	No	< 15	Female	Single	High School	Student/Preschool	< 500	Above 7	Urban	Muslim	Medium	Supply water	Un-hygenic	No	Yes	Yes	No	No	Yes
MPL-A-547	May, 2012	Negative	Negative	Negative	Negative	Asymptomatic	No	15-30	Female	Married	Illiterate	Laborer/ Farmer/ Driver	< 500	5 to 7	Urban	Muslim	Poor	Well/ Pond/ River	Un-hygenic	No	Yes	Yes	Yes	Yes	No/ Not always
MPL-A-548	May, 2012	Positive	Positive	Positive	Ed	Asymptomatic	No	31-45	Male	Single	College and above	Employer	> 1000	< 5	Urban	Hinduism	Good	Supply water	Hygenic	Yes	Yes	No	No	No	Yes
MPL-A-549	May, 2012	Negative	Negative	Negative	Negative	Asymptomatic	No	15-30	Female	Single	Illiterate	Employer	< 500	< 5	Urban	Christian	Medium	Well/ Pond/ River	Un-hygenic	No	Yes	Yes	No	No	Yes
MPL-A-550	May, 2012	Positive	Negative	Positive	Eh + Ed	Symptomatic	Yes	15-30	Female	Married	Primary education	Laborer/ Farmer/ Driver	< 500	5 to 7	Rural	Muslim	Poor	Well/ Pond/ River	Un-hygenic	Yes	Yes	Yes	Yes	Yes	No/ Not always
MPL-A-551	May, 2012	Negative	Negative	Negative	Negative	Asymptomatic	No	31-45	Female	Married	Illiterate	House wife	< 500	< 5	Urban	Muslim	Medium	Well/ Pond/ River	Un-hygenic	No	Yes	Yes	No	Yes	Yes
MPL-A-552	May, 2012	Negative	Negative	Negative	Negative	Symptomatic	Yes	31-45	Female	Married	Primary education	House wife	< 500	Above 7	Rural	Muslim	Medium	Well/ Pond/ River	Un-hygenic	Yes	No	No	No	Yes	Yes
MPL-A-553	May, 2012	Negative	Negative	Negative	Negative	Symptomatic	Yes	15-30	Male	Single	Illiterate	Merchant	< 500	Above 7	Rural	Hinduism	Medium	Well/ Pond/ River	Un-hygenic	No	No	No	Yes	No	No/ Not always
MPL-A-554	May, 2012	Negative	Negative	Negative	Negative	Asymptomatic	No	31-45	Male	Married	High School	Employer	> 1000	5 to 7	Rural	Hinduism	Good	Supply water	Hygenic	No	Yes	No	No	No	Yes
MPL-A-555	May, 2012	Negative	Negative	Negative	Negative	Asymptomatic	No	15-30	Female	Single	College and above	Student/Preschool	> 1000	Above 7	Rural	Hinduism	Good	Supply water	Hygenic	No	No	Yes	No	No	Yes
MPL-A-556	May, 2012	Negative	Negative	Negative	Negative	Symptomatic	Yes	> 45	Female	Married	Primary education	House wife	< 500	5 to 7	Urban	Muslim	Medium	Both	Un-hygenic	Yes	No	Yes	Yes	Yes	Yes
MPL-A-557	May, 2012	Positive	Positive	Positive	Ed	Asymptomatic	No	> 45	Male	Single	Illiterate	Laborer/ Farmer/ Driver	< 500	5 to 7	Rural	Christian	Poor	Well/ Pond/ River	Un-hygenic	Yes	No	No	No	No	No/ Not always
MPL-A-558	May, 2012	Negative	Negative	Positive	Ed	Asymptomatic	No	31-45	Male	Single	Primary education	Laborer/ Farmer/ Driver	< 500	5 to 7	Rural	Christian	Poor	Well/ Pond/ River	Un-hygenic	Yes	Yes	No	No	No	No/ Not always
MPL-A-559	May, 2012	Negative	Negative	Negative	Negative	Asymptomatic	No	< 15	Female	Single	High School	Student/Preschool	< 500	5 to 7	Urban	Christian	Medium	Well/ Pond/ River	Un-hygenic	No	Yes	Yes	No	No	Yes
MPL-A-560	May, 2012	Negative	Positive	Positive	Eh + Ed	Asymptomatic	No	31-45	Male	Married	College and above	Merchant	< 500	Above 7	Rural	Hinduism	Poor	Well/ Pond/ River	Un-hygenic	Yes	Yes	Yes	No	No	Yes
MPL-A-561	May, 2012	Negative	Negative	Negative	Negative	Asymptomatic	No	31-45	Female	Married	College and above	House wife	< 500	5 to 7	Urban	Muslim	Poor	Both	Un-hygenic	No	No	Yes	No	No	Yes
MPL-A-562	May, 2012	Negative	Negative	Negative	Negative	Asymptomatic	No	15-30	Female	Single	College and above	Student/Preschool	< 500	5 to 7	Rural	Muslim	Poor	Both	Un-hygenic	Yes	Yes	No	No	No	Yes
MPL-A-563	May, 2012	Negative	Negative	Negative	Negative	Symptomatic	Yes	> 45	Female	Married	Illiterate	House wife	< 500	5 to 7	Rural	Hinduism	Poor	Both	Un-hygenic	No	Yes	No	Yes	Yes	Yes
MPL-A-564	May, 2012	Negative	Negative	Negative	Negative	Asymptomatic	No	15-30	Male	Single	High School	Student/Preschool	> 1000	Above 7	Urban	Hinduism	Good	Supply water	Hygenic	No	No	No	No	No	Yes
MPL-A-565	May, 2012	Negative	Negative	Negative	Negative	Asymptomatic	No	> 45	Female	Married	Primary education	Merchant	500-1000	Above 7	Rural	Christian	Medium	Supply water	Hygenic	No	Yes	Yes	Yes	Yes	No/ Not always
MPL-A-566	May, 2012	Negative	Negative	Negative	Negative	Symptomatic	Yes	15-30	Female	Single	High School	Student/Preschool	500-1000	Above 7	Rural	Hinduism	Medium	Supply water	Hygenic	No	No	No	No	No	Yes
MPL-A-567	May, 2012	Negative	Negative	Negative	Negative	Asymptomatic	No	15-30	Female	Single	Illiterate	Laborer/ Farmer/ Driver	< 500	< 5	Urban	Hinduism	Poor	Well/ Pond/ River	Un-hygenic	No	Yes	No	No	Yes	No/ Not always
MPL-A-568	June, 2012	Negative	Negative	Negative	Negative	Symptomatic	Yes	15-30	Male	Single	Primary education	Merchant	500-1000	Above 7	Rural	Christian	Medium	Supply water	Hygenic	No	No	No	Yes	No	No/ Not always
MPL-A-569	June, 2012	Negative	Negative	Negative	Negative	Symptomatic	No	15-30	Female	Married	High School	Student/Preschool	< 500	Above 7	Urban	Muslim	Medium	Well/ Pond/ River	Un-hygenic	Yes	Yes	Yes	No	No	Yes
MPL-A-570	June, 2012	Negative	Negative	Negative	Negative	Asymptomatic	No	< 15	Female	Single	Primary education	Laborer/ Farmer/ Driver	< 500	5 to 7	Urban	Hinduism	Poor	Well/ Pond/ River	Un-hygenic	No	Yes	Yes	No	Yes	No/ Not always
MPL-A-571	June, 2012	Positive	Negative	Negative	Em	Asymptomatic	No	< 15	Male	Single	Illiterate	Student/Preschool	< 500	Above 7	Urban	Muslim	Medium	Both	Un-hygenic	Yes	Yes	No	No	No	Yes
MPL-A-572	June, 2012	Negative	Negative	Negative	Negative	Asymptomatic	No	> 45	Female	Married	College and above	Employer	500-1000	< 5	Urban	Christian	Medium	Supply water	Hygenic	No	No	Yes	Yes	No	Yes
MPL-A-573	June, 2012	Positive	Negative	Positive	Eh + Em	Symptomatic	Yes	31-45	Female	Married	High School	House wife	< 500	Above 7	Rural	Muslim	Poor	Well/ Pond/ River	Un-hygenic	Yes	Yes	Yes	Yes	No	Yes
MPL-A-574	June, 2012	Negative	Negative	Negative	Negative	Asymptomatic	No	> 45	Female	Married	College and above	Employer	< 500	Above 7	Urban	Muslim	Medium	Both	Un-hygenic	No	No	Yes	No	No	Yes
MPL-A-575	June, 2012	Positive	Negative	Positive	Eh + Em	Symptomatic	Yes	15-30	Female	Single	High School	Student/Preschool	< 500	< 5	Rural	Muslim	Poor	Well/ Pond/ River	Un-hygenic	No	Yes	Yes	No	No	No/ Not always
MPL-A-576	June, 2012	Negative	Negative	Negative	Negative	Asymptomatic	No	31-45	Female	Single	College and above	Employer	> 1000	5 to 7	Rural	Hinduism	Good	Supply water	Hygenic	No	Yes	No	No	No	Yes
MPL-A-577	June, 2012	Negative	Negative	Negative	Negative	Symptomatic	Yes	31-45	Male	Single	Primary education	Merchant	< 500	5 to 7	Urban	Muslim	Poor	Well/ Pond/ River	Un-hygenic	No	Yes	No	No	Yes	No/ Not always
MPL-A-578	June, 2012	Negative	Negative	Negative	Negative	Asymptomatic	No	31-45	Female	Single	Primary education	Merchant	< 500	5 to 7	Rural	Christian	Poor	Both	Un-hygenic	Yes	Yes	Yes	Yes	Yes	No/ Not always
MPL-A-579	June, 2012	Positive	Positive	Positive	Ed	Asymptomatic	No	31-45	Male	Married	Illiterate	Laborer/ Farmer/ Driver	< 500	Above 7	Rural	Muslim	Poor	Well/ Pond/ River	Un-hygenic	Yes	Yes	Yes	No	No	No/ Not always
MPL-A-580	June, 2012	Negative	Negative	Negative	Negative	Asymptomatic	No	31-45	Female	Married	College and above	Employer	< 500	< 5	Urban	Hinduism	Poor	Well/ Pond/ River	Un-hygenic	No	Yes	Yes	No	No	Yes
MPL-A-581	June, 2012	Positive	Negative	Positive	Eh + Ed	Asymptomatic	No	> 45	Female	Married	High School	House wife	500-1000	Above 7	Urban	Muslim	Medium	Supply water	Hygenic	No	Yes	Yes	Yes	No	Yes
MPL-A-582	June, 2012	Negative	Negative	Negative	Negative	Asymptomatic	No	< 15	Female	Single	Primary education	Student/Preschool	< 500	5 to 7	Urban	Muslim	Medium	Supply water	Un-hygenic	No	Yes	No	Yes	Yes	Yes
MPL-A-583	June, 2012	Negative	Negative	Negative	Negative	Symptomatic	Yes	15-30	Female	Married	High School	Employer	> 1000	Above 7	Rural	Christian	Good	Supply water	Hygenic	No	No	No	No	No	Yes
MPL-A-584	June, 2012	Negative	Negative	Negative	Negative	Symptomatic	Yes	15-30	Male	Married	Primary education	Merchant	< 500	< 5	Rural	Muslim	Medium	Well/ Pond/ River	Un-hygenic	Yes	No	No	Yes	Yes	Yes
MPL-A-585	June, 2012	Negative	Negative	Negative	Negative	Asymptomatic	No	15-30	Female	Married	Primary education	House wife	< 500	5 to 7	Urban	Muslim	Medium	Both	Un-hygenic	Yes	Yes	Yes	No	No	Yes
MPL-A-586	June, 2012	Positive	Negative	Negative	Em	Asymptomatic	No	31-45	Male	Single	High School	Employer	> 1000	< 5	Rural	Christian	Good	Supply water	Hygenic	No	No	Yes	No	No	Yes
MPL-A-587	June, 2012	Negative	Negative	Negative	Negative	Asymptomatic	No	31-45	Female	Married	High School	Employer	> 1000	< 5	Urban	Hinduism	Good	Supply water	Hygenic	No	Yes	Yes	No	No	Yes
MPL-A-588	June, 2012	Positive	Positive	Positive	Eh + Ed + Em	Symptomatic	Yes	< 15	Female	Single	Illiterate	Student/Preschool	< 500	Above 7	Rural	Muslim	Poor	Well/ Pond/ River	Un-hygenic	Yes	Yes	No	No	No	Yes
MPL-A-589	June, 2012	Negative	Negative	Negative	Negative	Asymptomatic	No	> 45	Female	Married	Primary education	Merchant	< 500	5 to 7	Urban	Muslim	Medium	Well/ Pond/ River	Un-hygenic	Yes	Yes	Yes	No	No	Yes
MPL-A-590	June, 2012	Positive	Positive	Positive	Eh	Asymptomatic	No	15-30	Male	Single	College and above	Merchant	> 1000	< 5	Rural	Hinduism	Medium	Supply water	Hygenic	No	No	Yes	No	No	Yes
MPL-A-591	June, 2012	Positive	Positive	Positive	Eh + Ed + Em	Symptomatic	No	15-30	Male	Single	College and above	Merchant	< 500	5 to 7	Rural	Muslim	Poor	Well/ Pond/ River	Un-hygenic	Yes	Yes	Yes	Yes	No	No/ Not always
MPL-A-592	June, 2012	Negative	Negative	Negative	Negative	Asymptomatic	No	< 15	Female	Single	Primary education	Student/Preschool	500-1000	Above 7	Urban	Muslim	Medium	Supply water	Hygenic	No	Yes	Yes	Yes	Yes	Yes
MPL-A-593	June, 2012	Negative	Negative	Negative	Negative	Symptomatic	Yes	< 15	Male	Single	High School	Student/Preschool	500-1000	5 to 7	Rural	Muslim	Medium	Supply water	Hygenic	Yes	No	No	No	Yes	Yes
MPL-A-594	June, 2012	Negative	Negative	Negative	Negative	Symptomatic	Yes	15-30	Female	Married	College and above	House wife	500-1000	< 5	Rural	Muslim	Medium	Supply water	Hygenic	Yes	No	No	Yes	No	Yes
MPL-A-595	June, 2012	Negative	Negative	Negative	Negative	Asymptomatic	No	31-45	Female	Single	Illiterate	Merchant	< 500	5 to 7	Urban	Christian	Poor	Both	Un-hygenic	Yes	Yes	Yes	No	Yes	No/ Not always
MPL-A-596	June, 2012	Positive	Positive	Positive	Ed	Asymptomatic	No	31-45	Male	Single	Primary education	Laborer/ Farmer/ Driver	< 500	5 to 7	Urban	Muslim	Poor	Both	Un-hygenic	Yes	Yes	No	No	No	No/ Not always
MPL-A-597	June, 2012	Positive	Negative	Negative	Em	Symptomatic	Yes	31-45	Female	Married	Primary education	House wife	< 500	Above 7	Rural	Hinduism	Medium	Well/ Pond/ River	Un-hygenic	Yes	Yes	No	No	No	Yes
MPL-A-598	June, 2012	Negative	Negative	Negative	Negative	Asymptomatic	No	31-45	Female	Single	Illiterate	Merchant	< 500	5 to 7	Urban	Christian	Poor	Well/ Pond/ River	Un-hygenic	No	Yes	Yes	No	No	No/ Not always
MPL-A-599	June, 2012	Negative	Negative	Negative	Negative	Symptomatic	Yes	31-45	Male	Single	College and above	Employer	> 1000	< 5	Rural	Hinduism	Good	Supply water	Hygenic	No	No	No	No	No	Yes
MPL-A-600	June, 2012	Negative	Negative	Negative	Negative	Asymptomatic	No	> 45	Male	Married	College and above	Merchant	< 500	5 to 7	Rural	Muslim	Medium	Well/ Pond/ River	Un-hygenic	Yes	Yes	Yes	Yes	No	Yes
MPL-A-601	June, 2012	Positive	Positive	Positive	Eh + Em	Symptomatic	Yes	> 45	Female	Married	Illiterate	House wife	< 500	Above 7	Rural	Hinduism	Poor	Well/ Pond/ River	Un-hygenic	Yes	Yes	Yes	Yes	No	No/ Not always
MPL-A-602	June, 2012	Negative	Negative	Negative	Negative	Asymptomatic	No	31-45	Female	Married	College and above	House wife	< 500	Above 7	Urban	Muslim	Medium	Well/ Pond/ River	Un-hygenic	Yes	Yes	Yes	No	No	Yes
MPL-A-603	June, 2012	Negative	Negative	Negative	Negative	Asymptomatic	No	> 45	Female	Married	College and above	House wife	< 500	5 to 7	Urban	Muslim	Medium	Well/ Pond/ River	Un-hygenic	No	Yes	No	No	Yes	Yes
MPL-A-604	June, 2012	Negative	Negative	Positive	Eh + Em	Symptomatic	Yes	15-30	Female	Married	High School	Student/Preschool	500-1000	5 to 7	Urban	Muslim	Medium	Supply water	Hygenic	No	Yes	Yes	Yes	No	Yes
MPL-A-605	June, 2012	Negative	Negative	Negative	Negative	Asymptomatic	No	15-30	Female	Single	High School	Student/Preschool	500-1000	Above 7	Urban	Muslim	Medium	Supply water	Hygenic	No	No	Yes	Yes	No	Yes
MPL-A-606	June, 2012	Negative	Negative	Negative	Negative	Symptomatic	No	> 45	Male	Married	Primary education	Laborer/ Farmer/ Driver	< 500	< 5	Rural	Hinduism	Poor	Both	Un-hygenic	Yes	Yes	No	Yes	Yes	No/ Not always
MPL-A-607	June, 2012	Negative	Negative	Negative	Negative	Asymptomatic	No	15-30	Female	Single	Illiterate	Laborer/ Farmer/ Driver	< 500	Above 7	Rural	Hinduism	Poor	Well/ Pond/ River	Un-hygenic	No	No	No	No	Yes	No/ Not always
MPL-A-608	June, 2012	Negative	Negative	Negative	Negative	Symptomatic	Yes	> 45	Female	Married	Primary education	Merchant	500-1000	Above 7	Rural	Christian	Medium	Supply water	Hygenic	No	Yes	No	Yes	No	Yes
MPL-A-609	July, 2012	Negative	Negative	Negative	Negative	Asymptomatic	No	> 45	Female	Married	High School	House wife	< 500	5 to 7	Urban	Muslim	Medium	Both	Un-hygenic	No	No	Yes	No	No	Yes
MPL-A-610	July, 2012	Positive	Positive	Positive	Em + Ed	Asymptomatic	No	31-45	Male	Single	Illiterate	Laborer/ Farmer/ Driver	< 500	5 to 7	Urban	Hinduism	Poor	Both	Un-hygenic	Yes	Yes	Yes	Yes	No	No/ Not always
MPL-A-611	July, 2012	Negative	Negative	Positive	Em + Ed	Asymptomatic	No	15-30	Male	Single	High School	Student/Preschool	> 1000	Above 7	Rural	Muslim	Good	Supply water	Hygenic	Yes	Yes	Yes	Yes	No	Yes
MPL-A-612	July, 2012	Negative	Positive	Positive	Eh + Ed	Asymptomatic	No	15-30	Male	Single	Primary education	Merchant	> 1000	5 to 7	Rural	Hinduism	Medium	Supply water	Hygenic	No	Yes	Yes	Yes	No	Yes
MPL-A-613	July, 2012	Negative	Positive	Positive	Eh + Ed + Em	Symptomatic	Yes	< 15	Female	Single	Illiterate	Student/Preschool	< 500	Above 7	Rural	Muslim	Poor	Well/ Pond/ River	Un-hygenic	Yes	Yes	No	No	No	Yes
MPL-A-614	July, 2012	Positive	Positive	Positive	Eh	Symptomatic	Yes	15-30	Female	Single	Illiterate	Laborer/ Farmer/ Driver	< 500	5 to 7	Urban	Hinduism	Poor	Both	Un-hygenic	Yes	No	Yes	Yes	Yes	No/ Not always
MPL-A-615	July, 2012	Negative	Negative	Negative	Negative	Symptomatic	Yes	31-45	Male	Married	College and above	Merchant	500-1000	5 to 7	Urban	Muslim	Medium	Supply water	Hygenic	Yes	Yes	Yes	No	No	Yes
MPL-A-616	July, 2012	Negative	Negative	Negative	Negative	Asymptomatic	No	31-45	Female	Married	Primary education	Merchant	< 500	5 to 7	Rural	Hinduism	Medium	Well/ Pond/ River	Un-hygenic	No	Yes	Yes	Yes	Yes	No/ Not always
MPL-A-617	July, 2012	Positive	Positive	Positive	Ed	Asymptomatic	No	31-45	Male	Married	College and above	Employer	> 1000	< 5	Urban	Christian	Good	Supply water	Hygenic	Yes	Yes	Yes	No	No	Yes
MPL-A-618	July, 2012	Positive	Negative	Negative	Em	Symptomatic	Yes	31-45	Female	Married	Primary education	Laborer/ Farmer/ Driver	< 500	5 to 7	Rural	Hinduism	Medium	Both	Un-hygenic	Yes	No	Yes	No	No	No/ Not always
MPL-A-619	July, 2012	Negative	Negative	Negative	Negative	Asymptomatic	No	> 45	Female	Married	College and above	House wife	< 500	< 5	Urban	Hinduism	Poor	Both	Un-hygenic	Yes	Yes	Yes	No	No	Yes
MPL-A-620	July, 2012	Negative	Negative	Negative	Negative	Symptomatic	Yes	15-30	Male	Single	College and above	Student/Preschool	< 500	Above 7	Rural	Hinduism	Poor	Both	Un-hygenic	Yes	No	No	No	Yes	Yes
MPL-A-621	July, 2012	Negative	Negative	Negative	Negative	Asymptomatic	No	> 45	Male	Married	Primary education	Laborer/ Farmer/ Driver	< 500	5 to 7	Rural	Muslim	Poor	Well/ Pond/ River	Un-hygenic	Yes	No	No	Yes	Yes	No/ Not always
MPL-A-622	July, 2012	Negative	Negative	Negative	Negative	Asymptomatic	No	31-45	Female	Single	High School	Employer	500-1000	5 to 7	Urban	Hinduism	Medium	Supply water	Hygenic	No	Yes	Yes	No	No	Yes
MPL-A-623	July, 2012	Negative	Positive	Positive	Ed	Asymptomatic	No	31-45	Male	Married	Primary education	Laborer/ Farmer/ Driver	< 500	5 to 7	Urban	Muslim	Poor	Supply water	Un-hygenic	Yes	No	Yes	No	No	No/ Not always
MPL-A-624	July, 2012	Negative	Negative	Negative	Negative	Asymptomatic	No	> 45	Female	Married	High School	Laborer/ Farmer/ Driver	< 500	5 to 7	Urban	Christian	Poor	Both	Un-hygenic	No	No	No	No	Yes	No/ Not always
MPL-A-625	July, 2012	Negative	Negative	Negative	Negative	Symptomatic	Yes	15-30	Male	Single	High School	Merchant	< 500	Above 7	Rural	Muslim	Poor	Both	Un-hygenic	Yes	Yes	No	Yes	Yes	Yes
MPL-A-626	July, 2012	Negative	Negative	Negative	Negative	Symptomatic	Yes	15-30	Male	Single	High School	Student/Preschool	500-1000	5 to 7	Rural	Muslim	Medium	Supply water	Hygenic	Yes	Yes	No	Yes	Yes	Yes
MPL-A-627	July, 2012	Negative	Negative	Negative	Negative	Asymptomatic	No	> 45	Female	Married	College and above	House wife	< 500	5 to 7	Rural	Muslim	Medium	Well/ Pond/ River	Un-hygenic	Yes	No	Yes	No	No	Yes
MPL-A-628	July, 2012	Positive	Negative	Positive	Eh + Ed	Asymptomatic	No	> 45	Female	Married	Primary education	House wife	500-1000	Above 7	Rural	Hinduism	Medium	Supply water	Hygenic	No	Yes	Yes	Yes	No	Yes
MPL-A-629	July, 2012	Negative	Negative	Negative	Negative	Symptomatic	Yes	31-45	Female	Married	Primary education	Merchant	< 500	Above 7	Rural	Christian	Medium	Both	Un-hygenic	Yes	No	No	Yes	Yes	No/ Not always
MPL-A-630	July, 2012	Negative	Negative	Negative	Negative	Asymptomatic	No	31-45	Female	Married	High School	House wife	< 500	5 to 7	Rural	Muslim	Medium	Both	Un-hygenic	Yes	Yes	No	No	Yes	Yes
MPL-A-631	July, 2012	Positive	Negative	Positive	Eh + Ed	Asymptomatic	No	> 45	Female	Married	Illiterate	Laborer/ Farmer/ Driver	< 500	5 to 7	Rural	Hinduism	Poor	Well/ Pond/ River	Un-hygenic	Yes	Yes	Yes	Yes	Yes	No/ Not always
MPL-A-632	July, 2012	Negative	Negative	Negative	Negative	Asymptomatic	No	< 15	Female	Single	Primary education	Student/Preschool	< 500	< 5	Urban	Christian	Medium	Well/ Pond/ River	Un-hygenic	Yes	Yes	Yes	Yes	No	Yes
MPL-A-633	July, 2012	Positive	Negative	Positive	Ed	Asymptomatic	No	31-45	Female	Married	College and above	House wife	< 500	5 to 7	Urban	Muslim	Medium	Both	Un-hygenic	Yes	Yes	No	No	No	No/ Not always
MPL-A-634	July, 2012	Negative	Negative	Negative	Negative	Asymptomatic	No	31-45	Female	Single	High School	Merchant	500-1000	Above 7	Urban	Hinduism	Medium	Supply water	Hygenic	No	Yes	Yes	No	Yes	Yes
MPL-A-635	July, 2012	Positive	Negative	Positive	Eh + Ed	Asymptomatic	No	> 45	Male	Married	Primary education	Laborer/ Farmer/ Driver	500-1000	Above 7	Rural	Muslim	Medium	Both	Hygenic	Yes	Yes	Yes	Yes	Yes	No/ Not always
MPL-A-636	July, 2012	Positive	Positive	Positive	Eh + Em	Symptomatic	Yes	< 15	Female	Single	Illiterate	Student/Preschool	> 1000	5 to 7	Rural	Muslim	Good	Supply water	Hygenic	Yes	Yes	No	No	No	Yes
MPL-A-637	July, 2012	Negative	Negative	Negative	Negative	Asymptomatic	No	15-30	Female	Married	High School	Laborer/ Farmer/ Driver	< 500	5 to 7	Urban	Hinduism	Poor	Both	Un-hygenic	No	No	Yes	No	Yes	No/ Not always
MPL-A-638	July, 2012	Positive	Negative	Positive	Em + Ed	Asymptomatic	No	31-45	Male	Married	Illiterate	Laborer/ Farmer/ Driver	< 500	Above 7	Rural	Muslim	Poor	Well/ Pond/ River	Un-hygenic	Yes	Yes	Yes	Yes	No	No/ Not always
MPL-A-639	July, 2012	Positive	Negative	Positive	Eh + Ed	Symptomatic	No	> 45	Male	Married	High School	Merchant	500-1000	Above 7	Rural	Hinduism	Medium	Supply water	Hygenic	Yes	Yes	No	Yes	No	Yes
MPL-A-640	July, 2012	Negative	Negative	Negative	Negative	Asymptomatic	No	15-30	Female	Single	College and above	Employer	500-1000	5 to 7	Urban	Christian	Medium	Supply water	Hygenic	No	No	No	No	No	Yes
MPL-A-641	August, 2012	Negative	Negative	Negative	Negative	Asymptomatic	No	> 45	Male	Married	Primary education	Merchant	< 500	5 to 7	Urban	Muslim	Poor	Well/ Pond/ River	Un-hygenic	Yes	No	No	Yes	Yes	No/ Not always
MPL-A-642	August, 2012	Positive	Positive	Positive	Eh	Asymptomatic	No	> 45	Female	Married	High School	Employer	500-1000	< 5	Urban	Christian	Medium	Supply water	Hygenic	No	No	No	No	Yes	Yes
MPL-A-643	August, 2012	Negative	Negative	Negative	Negative	Asymptomatic	No	< 15	Female	Single	Illiterate	Student/Preschool	500-1000	Above 7	Rural	Muslim	Medium	Supply water	Hygenic	No	Yes	No	No	No	Yes
MPL-A-644	August, 2012	Positive	Negative	Negative	Em	Asymptomatic	No	> 45	Male	Married	College and above	Employer	500-1000	< 5	Urban	Muslim	Medium	Supply water	Un-hygenic	Yes	Yes	No	No	No	Yes
MPL-A-645	August, 2012	Positive	Negative	Positive	Eh + Em	Symptomatic	No	> 45	Female	Married	High School	House wife	< 500	5 to 7	Urban	Muslim	Poor	Both	Un-hygenic	No	Yes	Yes	Yes	No	Yes
MPL-A-646	August, 2012	Positive	Positive	Positive	Eh + Ed	Asymptomatic	No	> 45	Female	Married	Primary education	House wife	500-1000	5 to 7	Urban	Hinduism	Medium	Both	Hygenic	No	Yes	Yes	Yes	No	Yes
MPL-A-647	August, 2012	Negative	Negative	Negative	Negative	Asymptomatic	No	31-45	Female	Married	Illiterate	Merchant	< 500	< 5	Urban	Hinduism	Poor	Both	Un-hygenic	No	Yes	Yes	Yes	No	No/ Not always
MPL-A-648	August, 2012	Positive	Positive	Positive	Eh + Ed + Em	Symptomatic	Yes	< 15	Female	Single	Illiterate	Student/Preschool	< 500	5 to 7	Rural	Muslim	Poor	Well/ Pond/ River	Un-hygenic	Yes	Yes	No	No	No	Yes
MPL-A-649	August, 2012	Positive	Positive	Positive	Eh + Ed + Em	Symptomatic	Yes	15-30	Female	Single	College and above	Employer	< 500	< 5	Rural	Hinduism	Medium	Supply water	Un-hygenic	Yes	Yes	Yes	Yes	No	Yes
MPL-A-650	August, 2012	Positive	Positive	Positive	Eh	Asymptomatic	No	31-45	Female	Married	Primary education	Employer	500-1000	< 5	Urban	Christian	Good	Supply water	Hygenic	Yes	Yes	No	No	No	Yes
MPL-A-651	August, 2012	Negative	Negative	Negative	Negative	Asymptomatic	No	< 15	Female	Single	Illiterate	Student/Preschool	500-1000	5 to 7	Urban	Muslim	Medium	Supply water	Hygenic	Yes	No	No	No	No	Yes
MPL-A-652	August, 2012	Negative	Negative	Negative	Negative	Symptomatic	Yes	> 45	Male	Married	College and above	Employer	> 1000	Above 7	Urban	Hinduism	Good	Supply water	Hygenic	No	Yes	No	No	No	Yes
MPL-A-653	August, 2012	Positive	Positive	Negative	Em	Asymptomatic	No	31-45	Female	Married	High School	House wife	< 500	5 to 7	Rural	Muslim	Poor	Both	Un-hygenic	Yes	No	Yes	No	No	No/ Not always
MPL-A-654	August, 2012	Negative	Negative	Negative	Negative	Asymptomatic	No	> 45	Female	Married	High School	Laborer/ Farmer/ Driver	< 500	5 to 7	Urban	Muslim	Poor	Well/ Pond/ River	Un-hygenic	No	Yes	Yes	No	Yes	No/ Not always
MPL-A-655	August, 2012	Negative	Negative	Positive	Eh + Em	Symptomatic	Yes	< 15	Female	Single	Illiterate	Student/Preschool	> 1000	5 to 7	Rural	Hinduism	Good	Supply water	Hygenic	No	Yes	No	No	No	Yes
MPL-A-656	August, 2012	Negative	Negative	Negative	Negative	Asymptomatic	No	15-30	Female	Single	High School	Student/Preschool	< 500	< 5	Urban	Muslim	Medium	Supply water	Un-hygenic	No	No	Yes	Yes	No	Yes
MPL-A-657	August, 2012	Negative	Negative	Negative	Negative	Symptomatic	Yes	31-45	Male	Married	High School	Employer	> 1000	Above 7	Rural	Hinduism	Good	Supply water	Hygenic	No	Yes	No	Yes	No	Yes
MPL-A-658	August, 2012	Negative	Negative	Negative	Negative	Symptomatic	Yes	31-45	Male	Single	Primary education	Merchant	< 500	Above 7	Rural	Hinduism	Medium	Well/ Pond/ River	Un-hygenic	No	No	No	Yes	Yes	No/ Not always
MPL-A-659	August, 2012	Negative	Negative	Negative	Negative	Asymptomatic	No	31-45	Female	Single	College and above	Employer	> 1000	Above 7	Urban	Hinduism	Good	Supply water	Hygenic	No	Yes	Yes	No	No	Yes
MPL-A-660	August, 2012	Positive	Positive	Positive	Ed	Asymptomatic	No	> 45	Male	Single	High School	Employer	500-1000	< 5	Urban	Muslim	Medium	Supply water	Un-hygenic	Yes	Yes	Yes	No	No	Yes
MPL-A-661	August, 2012	Negative	Negative	Negative	Negative	Asymptomatic	No	< 15	Female	Single	Primary education	Student/Preschool	500-1000	5 to 7	Rural	Muslim	Medium	Supply water	Hygenic	No	No	Yes	No	No	Yes
MPL-A-662	August, 2012	Negative	Negative	Negative	Negative	Asymptomatic	No	> 45	Male	Married	High School	Merchant	< 500	< 5	Rural	Muslim	Medium	Both	Un-hygenic	Yes	Yes	No	Yes	No	Yes
MPL-A-663	August, 2012	Negative	Negative	Negative	Negative	Symptomatic	Yes	15-30	Male	Single	Primary education	Laborer/ Farmer/ Driver	< 500	Above 7	Rural	Hinduism	Poor	Both	Un-hygenic	No	No	No	Yes	No	No/ Not always
MPL-A-664	August, 2012	Negative	Negative	Negative	Negative	Asymptomatic	No	< 15	Female	Single	Primary education	Student/Preschool	500-1000	5 to 7	Urban	Muslim	Medium	Supply water	Hygenic	No	Yes	No	No	Yes	Yes
MPL-A-665	August, 2012	Negative	Negative	Positive	Ed	Asymptomatic	No	31-45	Male	Married	Primary education	Merchant	> 1000	5 to 7	Urban	Muslim	Good	Supply water	Hygenic	Yes	Yes	No	No	No	Yes
MPL-A-666	August, 2012	Negative	Negative	Positive	Ed	Asymptomatic	No	31-45	Male	Married	Illiterate	Laborer/ Farmer/ Driver	< 500	5 to 7	Urban	Muslim	Poor	Both	Un-hygenic	Yes	Yes	No	No	No	No/ Not always
MPL-A-667	August, 2012	Negative	Negative	Negative	Negative	Asymptomatic	No	31-45	Female	Single	High School	Laborer/ Farmer/ Driver	< 500	5 to 7	Rural	Hinduism	Poor	Well/ Pond/ River	Un-hygenic	Yes	Yes	No	No	Yes	No/ Not always
MPL-A-668	August, 2012	Negative	Negative	Negative	Negative	Asymptomatic	No	15-30	Male	Married	Primary education	Merchant	< 500	< 5	Urban	Muslim	Poor	Well/ Pond/ River	Un-hygenic	Yes	No	Yes	No	No	No/ Not always
MPL-A-669	August, 2012	Negative	Negative	Negative	Negative	Asymptomatic	No	< 15	Female	Single	Illiterate	Student/Preschool	< 500	5 to 7	Rural	Hinduism	Poor	Well/ Pond/ River	Un-hygenic	No	No	No	No	No	Yes
MPL-A-670	August, 2012	Positive	Positive	Positive	Em + Ed	Asymptomatic	No	31-45	Female	Married	College and above	House wife	< 500	5 to 7	Rural	Hinduism	Medium	Supply water	Un-hygenic	Yes	Yes	Yes	Yes	No	Yes
MPL-A-671	August, 2012	Negative	Negative	Negative	Negative	Asymptomatic	No	31-45	Female	Married	College and above	House wife	< 500	Above 7	Urban	Muslim	Poor	Well/ Pond/ River	Un-hygenic	No	No	No	Yes	Yes	Yes
MPL-A-672	August, 2012	Negative	Negative	Negative	Negative	Asymptomatic	No	15-30	Male	Married	High School	Merchant	< 500	< 5	Rural	Muslim	Poor	Both	Un-hygenic	Yes	No	No	No	No	Yes
MPL-A-673	August, 2012	Negative	Negative	Negative	Negative	Asymptomatic	No	> 45	Female	Married	High School	Employer	> 1000	5 to 7	Rural	Hinduism	Good	Supply water	Hygenic	No	Yes	No	Yes	No	Yes
MPL-A-674	August, 2012	Positive	Positive	Positive	Eh + Em	Asymptomatic	No	15-30	Male	Single	Primary education	Merchant	< 500	Above 7	Rural	Muslim	Poor	Well/ Pond/ River	Un-hygenic	No	Yes	Yes	No	Yes	No/ Not always
MPL-A-675	August, 2012	Negative	Negative	Negative	Negative	Asymptomatic	No	< 15	Female	Single	Primary education	Student/Preschool	< 500	< 5	Urban	Muslim	Poor	Well/ Pond/ River	Un-hygenic	No	Yes	Yes	No	Yes	Yes
MPL-A-676	August, 2012	Negative	Negative	Negative	Negative	Asymptomatic	No	< 15	Male	Single	Illiterate	Laborer/ Farmer/ Driver	< 500	5 to 7	Rural	Hinduism	Poor	Both	Un-hygenic	Yes	No	No	Yes	Yes	No/ Not always
MPL-A-677	August, 2012	Negative	Negative	Negative	Negative	Asymptomatic	No	31-45	Female	Married	College and above	House wife	500-1000	5 to 7	Rural	Muslim	Medium	Supply water	Hygenic	No	No	Yes	No	No	Yes
MPL-A-678	August, 2012	Negative	Negative	Positive	Eh	Asymptomatic	No	< 15	Female	Single	Illiterate	Student/Preschool	> 1000	< 5	Rural	Muslim	Medium	Well/ Pond/ River	Hygenic	No	No	No	No	No	Yes
MPL-A-679	August, 2012	Negative	Negative	Negative	Negative	Asymptomatic	No	> 45	Female	Married	College and above	Employer	> 1000	5 to 7	Urban	Hinduism	Good	Supply water	Hygenic	No	Yes	Yes	No	No	Yes
MPL-A-680	August, 2012	Negative	Negative	Positive	Ed	Asymptomatic	No	31-45	Male	Married	High School	Merchant	< 500	5 to 7	Rural	Christian	Medium	Supply water	Un-hygenic	Yes	Yes	No	No	No	Yes
MPL-A-681	August, 2012	Negative	Negative	Negative	Negative	Symptomatic	No	< 15	Female	Single	Illiterate	Student/Preschool	< 500	5 to 7	Urban	Hinduism	Poor	Well/ Pond/ River	Un-hygenic	No	Yes	No	No	No	Yes
MPL-A-682	August, 2012	Positive	Negative	Negative	Negative	Symptomatic	No	> 45	Female	Married	High School	House wife	< 500	Above 7	Rural	Hinduism	Poor	Both	Un-hygenic	Yes	No	Yes	Yes	Yes	Yes
MPL-A-683	August, 2012	Negative	Negative	Negative	Negative	Symptomatic	Yes	15-30	Male	Single	Primary education	Laborer/ Farmer/ Driver	< 500	5 to 7	Rural	Muslim	Poor	Well/ Pond/ River	Un-hygenic	Yes	Yes	Yes	Yes	Yes	No/ Not always
MPL-A-684	September, 2012	Negative	Negative	Negative	Negative	Asymptomatic	No	31-45	Female	Single	Primary education	Merchant	< 500	Above 7	Rural	Hinduism	Medium	Both	Un-hygenic	No	No	No	Yes	Yes	No/ Not always
MPL-A-685	September, 2012	Negative	Negative	Negative	Negative	Symptomatic	Yes	15-30	Male	Single	Illiterate	Merchant	500-1000	< 5	Rural	Muslim	Medium	Supply water	Hygenic	No	Yes	No	No	No	No/ Not always
MPL-A-686	September, 2012	Negative	Negative	Negative	Negative	Asymptomatic	No	< 15	Female	Single	Primary education	Student/Preschool	500-1000	5 to 7	Urban	Christian	Medium	Supply water	Hygenic	No	No	Yes	Yes	Yes	Yes
MPL-A-687	September, 2012	Negative	Negative	Negative	Negative	Asymptomatic	No	> 45	Male	Married	Primary education	Laborer/ Farmer/ Driver	< 500	Above 7	Urban	Hinduism	Poor	Well/ Pond/ River	Un-hygenic	No	Yes	Yes	No	No	No/ Not always
MPL-A-688	September, 2012	Positive	Positive	Positive	Eh	Asymptomatic	No	> 45	Female	Married	Primary education	House wife	500-1000	< 5	Urban	Hinduism	Medium	Supply water	Hygenic	No	Yes	Yes	Yes	No	No/ Not always
MPL-A-689	September, 2012	Negative	Negative	Negative	Negative	Symptomatic	Yes	< 15	Female	Single	Primary education	Student/Preschool	< 500	5 to 7	Urban	Muslim	Medium	Both	Un-hygenic	No	Yes	Yes	No	No	Yes
MPL-A-690	September, 2012	Negative	Negative	Negative	Negative	Asymptomatic	No	> 45	Female	Married	College and above	Employer	> 1000	< 5	Urban	Christian	Good	Supply water	Hygenic	No	No	Yes	Yes	No	Yes
MPL-A-691	September, 2012	Positive	Positive	Positive	Eh + Em	Symptomatic	Yes	< 15	Female	Single	Illiterate	Student/Preschool	< 500	5 to 7	Rural	Hinduism	Poor	Well/ Pond/ River	Un-hygenic	No	Yes	No	No	No	Yes
MPL-A-692	September, 2012	Negative	Negative	Negative	Negative	Asymptomatic	No	31-45	Male	Married	Primary education	Merchant	< 500	Above 7	Urban	Muslim	Poor	Well/ Pond/ River	Un-hygenic	No	Yes	Yes	No	Yes	No/ Not always
MPL-A-693	September, 2012	Negative	Negative	Negative	Negative	Asymptomatic	No	< 15	Female	Single	High School	Student/Preschool	< 500	5 to 7	Urban	Muslim	Poor	Both	Un-hygenic	No	Yes	No	No	Yes	Yes
MPL-A-694	September, 2012	Positive	Positive	Positive	Ed	Asymptomatic	No	31-45	Male	Married	High School	Merchant	< 500	5 to 7	Rural	Muslim	Medium	Supply water	Un-hygenic	Yes	Yes	Yes	No	No	No/ Not always
MPL-A-695	September, 2012	Positive	Negative	Positive	Eh + Ed	Symptomatic	Yes	> 45	Female	Married	Primary education	Laborer/ Farmer/ Driver	500-1000	Above 7	Rural	Muslim	Medium	Both	Hygenic	No	Yes	Yes	Yes	Yes	No/ Not always
MPL-A-696	September, 2012	Negative	Negative	Negative	Negative	Asymptomatic	No	31-45	Female	Married	Illiterate	House wife	> 1000	5 to 7	Urban	Christian	Good	Supply water	Hygenic	Yes	Yes	No	Yes	No	Yes
MPL-A-697	September, 2012	Negative	Negative	Negative	Negative	Symptomatic	Yes	15-30	Male	Single	High School	Merchant	< 500	Above 7	Rural	Christian	Medium	Well/ Pond/ River	Un-hygenic	Yes	No	Yes	No	No	Yes
MPL-A-698	September, 2012	Negative	Negative	Negative	Negative	Asymptomatic	No	< 15	Male	Single	Illiterate	Student/Preschool	500-1000	Above 7	Rural	Christian	Medium	Supply water	Hygenic	No	No	No	No	No	Yes
MPL-A-699	September, 2012	Negative	Negative	Negative	Negative	Symptomatic	Yes	> 45	Male	Married	High School	Laborer/ Farmer/ Driver	< 500	Above 7	Rural	Hinduism	Poor	Well/ Pond/ River	Un-hygenic	Yes	No	Yes	No	Yes	No/ Not always
MPL-A-700	September, 2012	Negative	Negative	Negative	Negative	Asymptomatic	No	> 45	Female	Married	College and above	House wife	< 500	< 5	Urban	Muslim	Poor	Well/ Pond/ River	Un-hygenic	No	Yes	Yes	Yes	No	Yes
MPL-A-701	September, 2012	Positive	Negative	Positive	Eh + Ed	Asymptomatic	No	> 45	Female	Married	Primary education	House wife	> 1000	5 to 7	Rural	Muslim	Medium	Both	Hygenic	No	Yes	Yes	Yes	No	Yes
MPL-A-702	September, 2012	Negative	Negative	Negative	Negative	Asymptomatic	No	> 45	Male	Married	Primary education	Employer	> 1000	5 to 7	Urban	Hinduism	Good	Supply water	Hygenic	No	No	No	No	No	Yes
MPL-A-703	September, 2012	Negative	Negative	Negative	Negative	Symptomatic	Yes	< 15	Male	Single	Primary education	Student/Preschool	< 500	Above 7	Rural	Muslim	Medium	Both	Un-hygenic	Yes	No	No	Yes	Yes	Yes
MPL-A-704	September, 2012	Negative	Negative	Negative	Negative	Asymptomatic	No	31-45	Female	Single	College and above	Employer	> 1000	5 to 7	Rural	Muslim	Good	Supply water	Hygenic	No	Yes	Yes	No	No	Yes
MPL-A-705	September, 2012	Positive	Negative	Positive	Ed	Asymptomatic	No	> 45	Female	Married	College and above	House wife	< 500	5 to 7	Rural	Muslim	Medium	Both	Un-hygenic	Yes	Yes	Yes	No	No	No/ Not always
MPL-A-706	September, 2012	Negative	Negative	Negative	Negative	Symptomatic	Yes	> 45	Female	Married	Primary education	Merchant	< 500	5 to 7	Urban	Christian	Poor	Well/ Pond/ River	Un-hygenic	Yes	Yes	Yes	No	No	No/ Not always
MPL-A-707	September, 2012	Negative	Negative	Negative	Negative	Asymptomatic	No	15-30	Male	Single	College and above	Student/Preschool	< 500	5 to 7	Rural	Christian	Poor	Well/ Pond/ River	Un-hygenic	Yes	No	No	Yes	Yes	Yes
MPL-A-708	October, 2012	Negative	Negative	Negative	Negative	Asymptomatic	No	> 45	Female	Single	College and above	Employer	500-1000	< 5	Rural	Christian	Medium	Supply water	Hygenic	Yes	Yes	Yes	No	No	Yes
MPL-A-709	October, 2012	Negative	Negative	Negative	Negative	Asymptomatic	No	15-30	Male	Single	Primary education	Merchant	< 500	5 to 7	Urban	Christian	Poor	Both	Un-hygenic	No	Yes	No	Yes	No	No/ Not always
MPL-A-710	October, 2012	Negative	Negative	Negative	Negative	Symptomatic	Yes	< 15	Male	Single	Primary education	Student/Preschool	500-1000	5 to 7	Rural	Christian	Medium	Supply water	Hygenic	Yes	No	Yes	No	No	Yes
MPL-A-711	October, 2012	Negative	Negative	Negative	Negative	Asymptomatic	No	< 15	Female	Single	Primary education	Laborer/ Farmer/ Driver	< 500	5 to 7	Urban	Hinduism	Poor	Well/ Pond/ River	Un-hygenic	No	Yes	Yes	Yes	Yes	No/ Not always
MPL-A-712	October, 2012	Negative	Negative	Negative	Negative	Asymptomatic	No	< 15	Female	Single	Primary education	Student/Preschool	< 500	5 to 7	Urban	Muslim	Poor	Well/ Pond/ River	Un-hygenic	No	Yes	No	Yes	No	Yes
MPL-A-713	October, 2012	Positive	Negative	Positive	Eh	Asymptomatic	No	15-30	Male	Married	Primary education	Laborer/ Farmer/ Driver	500-1000	5 to 7	Urban	Christian	Medium	Both	Un-hygenic	No	Yes	Yes	No	Yes	No/ Not always
MPL-A-714	October, 2012	Negative	Negative	Positive	Eh + Em	Symptomatic	Yes	> 45	Female	Married	Primary education	House wife	> 1000	5 to 7	Rural	Hinduism	Good	Both	Hygenic	No	Yes	Yes	Yes	No	Yes
MPL-A-715	October, 2012	Negative	Negative	Negative	Negative	Asymptomatic	No	< 15	Male	Single	Illiterate	Student/Preschool	500-1000	< 5	Urban	Christian	Medium	Supply water	Hygenic	Yes	No	No	No	No	Yes
MPL-A-716	October, 2012	Negative	Negative	Negative	Negative	Symptomatic	No	< 15	Female	Single	Primary education	Student/Preschool	500-1000	Above 7	Rural	Christian	Medium	Supply water	Hygenic	No	No	Yes	No	No	Yes
MPL-A-717	October, 2012	Negative	Negative	Negative	Negative	Asymptomatic	No	15-30	Female	Married	Primary education	Laborer/ Farmer/ Driver	< 500	5 to 7	Rural	Hinduism	Poor	Both	Un-hygenic	Yes	No	No	No	Yes	No/ Not always
MPL-A-718	October, 2012	Negative	Negative	Negative	Negative	Asymptomatic	No	31-45	Male	Married	High School	Laborer/ Farmer/ Driver	< 500	5 to 7	Urban	Christian	Poor	Well/ Pond/ River	Un-hygenic	Yes	Yes	Yes	No	Yes	No/ Not always
MPL-A-719	October, 2012	Positive	Positive	Positive	Ed	Asymptomatic	No	31-45	Female	Married	Illiterate	House wife	< 500	5 to 7	Rural	Hinduism	Medium	Supply water	Un-hygenic	Yes	Yes	Yes	No	No	No/ Not always
MPL-A-720	October, 2012	Positive	Positive	Positive	Ed	Asymptomatic	No	> 45	Male	Single	Primary education	Merchant	< 500	5 to 7	Rural	Muslim	Medium	Supply water	Un-hygenic	Yes	No	Yes	No	No	No/ Not always
MPL-A-721	October, 2012	Negative	Negative	Negative	Negative	Asymptomatic	No	> 45	Female	Married	Illiterate	Merchant	< 500	5 to 7	Urban	Christian	Poor	Both	Un-hygenic	No	Yes	Yes	No	No	No/ Not always
MPL-A-722	October, 2012	Negative	Negative	Negative	Negative	Asymptomatic	No	> 45	Female	Married	Primary education	House wife	< 500	5 to 7	Urban	Muslim	Poor	Both	Un-hygenic	No	Yes	Yes	No	No	Yes
MPL-A-723	October, 2012	Negative	Negative	Negative	Negative	Symptomatic	Yes	15-30	Male	Single	College and above	Employer	> 1000	< 5	Rural	Hinduism	Good	Supply water	Hygenic	No	No	No	Yes	No	Yes
MPL-A-724	October, 2012	Negative	Negative	Negative	Negative	Asymptomatic	No	> 45	Female	Married	Illiterate	House wife	< 500	Above 7	Rural	Muslim	Poor	Well/ Pond/ River	Un-hygenic	Yes	Yes	Yes	Yes	No	Yes
MPL-A-725	October, 2012	Negative	Negative	Negative	Negative	Asymptomatic	No	15-30	Male	Single	High School	Student/Preschool	< 500	< 5	Urban	Christian	Poor	Well/ Pond/ River	Un-hygenic	No	Yes	Yes	Yes	No	Yes
MPL-A-726	October, 2012	Negative	Negative	Negative	Negative	Symptomatic	Yes	> 45	Female	Married	College and above	Employer	500-1000	5 to 7	Rural	Hinduism	Medium	Supply water	Hygenic	Yes	No	Yes	No	No	Yes
MPL-A-727	November, 2012	Negative	Negative	Negative	Negative	Asymptomatic	No	15-30	Male	Single	Illiterate	Merchant	< 500	Above 7	Rural	Muslim	Poor	Both	Un-hygenic	Yes	No	No	Yes	No	No/ Not always
MPL-A-728	November, 2012	Negative	Negative	Negative	Negative	Symptomatic	Yes	< 15	Male	Single	Primary education	Laborer/ Farmer/ Driver	< 500	5 to 7	Urban	Hinduism	Poor	Well/ Pond/ River	Un-hygenic	No	Yes	Yes	No	No	No/ Not always
MPL-A-729	November, 2012	Negative	Negative	Negative	Negative	Asymptomatic	No	< 15	Female	Single	Illiterate	Student/Preschool	500-1000	Above 7	Rural	Muslim	Medium	Supply water	Hygenic	Yes	No	No	No	No	Yes
MPL-A-730	November, 2012	Negative	Negative	Negative	Negative	Asymptomatic	No	< 15	Male	Single	Illiterate	Student/Preschool	500-1000	5 to 7	Urban	Hinduism	Medium	Supply water	Hygenic	No	Yes	No	No	No	Yes
MPL-A-731	November, 2012	Negative	Negative	Negative	Negative	Asymptomatic	No	31-45	Female	Married	Illiterate	House wife	< 500	5 to 7	Urban	Christian	Medium	Both	Un-hygenic	No	No	Yes	No	No	Yes
MPL-A-732	November, 2012	Positive	Positive	Positive	Eh	Asymptomatic	No	15-30	Female	Married	High School	Employer	500-1000	< 5	Urban	Christian	Medium	Supply water	Un-hygenic	No	Yes	No	No	No	Yes
MPL-A-733	November, 2012	Negative	Negative	Negative	Negative	Asymptomatic	No	> 45	Female	Married	Primary education	Laborer/ Farmer/ Driver	< 500	5 to 7	Urban	Muslim	Poor	Well/ Pond/ River	Un-hygenic	No	Yes	Yes	Yes	No	Yes
MPL-A-734	November, 2012	Positive	Positive	Positive	Eh + Em	Symptomatic	Yes	31-45	Female	Married	Primary education	Merchant	> 1000	5 to 7	Rural	Hinduism	Good	Both	Hygenic	No	Yes	Yes	Yes	No	Yes
MPL-A-735	November, 2012	Negative	Negative	Negative	Negative	Asymptomatic	No	> 45	Female	Single	Primary education	Merchant	< 500	5 to 7	Rural	Christian	Poor	Well/ Pond/ River	Un-hygenic	Yes	Yes	No	No	No	Yes
MPL-A-736	November, 2012	Negative	Negative	Negative	Negative	Asymptomatic	No	15-30	Male	Single	Primary education	Laborer/ Farmer/ Driver	< 500	Above 7	Rural	Hinduism	Poor	Well/ Pond/ River	Un-hygenic	No	No	No	Yes	Yes	No/ Not always
MPL-A-737	November, 2012	Negative	Negative	Negative	Negative	Symptomatic	Yes	< 15	Female	Single	Primary education	Student/Preschool	500-1000	< 5	Rural	Muslim	Medium	Supply water	Hygenic	No	No	Yes	No	No	Yes
MPL-A-738	November, 2012	Negative	Negative	Negative	Negative	Asymptomatic	No	< 15	Female	Single	High School	Student/Preschool	500-1000	5 to 7	Urban	Muslim	Medium	Supply water	Hygenic	No	Yes	No	Yes	No	Yes
MPL-A-739	November, 2012	Negative	Negative	Positive	Ed	Asymptomatic	No	31-45	Male	Single	High School	Merchant	< 500	5 to 7	Rural	Christian	Medium	Both	Un-hygenic	Yes	Yes	Yes	No	No	No/ Not always
MPL-A-740	November, 2012	Negative	Negative	Negative	Negative	Asymptomatic	No	< 15	Female	Single	Illiterate	Student/Preschool	500-1000	5 to 7	Urban	Muslim	Medium	Supply water	Hygenic	Yes	Yes	No	No	No	Yes
MPL-A-741	November, 2012	Negative	Negative	Negative	Negative	Asymptomatic	No	< 15	Female	Single	Illiterate	Student/Preschool	500-1000	5 to 7	Urban	Muslim	Medium	Supply water	Hygenic	Yes	Yes	No	No	No	Yes
MPL-A-742	November, 2012	Negative	Negative	Negative	Negative	Asymptomatic	No	31-45	Male	Married	High School	Employer	> 1000	5 to 7	Urban	Hinduism	Good	Supply water	Hygenic	No	No	Yes	No	No	Yes
MPL-A-743	November, 2012	Positive	Negative	Positive	Eh	Asymptomatic	No	15-30	Female	Single	High School	Employer	500-1000	Above 7	Urban	Muslim	Good	Supply water	Hygenic	No	No	No	No	No	Yes
MPL-A-744	November, 2012	Negative	Negative	Negative	Negative	Asymptomatic	No	31-45	Female	Married	High School	House wife	< 500	5 to 7	Rural	Muslim	Medium	Both	Un-hygenic	Yes	Yes	Yes	Yes	No	Yes
MPL-A-745	November, 2012	Negative	Negative	Negative	Negative	Asymptomatic	No	31-45	Female	Single	High School	Employer	> 1000	5 to 7	Urban	Hinduism	Good	Supply water	Hygenic	No	No	No	No	No	Yes
MPL-A-746	November, 2012	Negative	Negative	Negative	Negative	Symptomatic	No	31-45	Male	Single	Primary education	Merchant	< 500	< 5	Rural	Muslim	Poor	Well/ Pond/ River	Un-hygenic	Yes	Yes	Yes	Yes	Yes	Yes
MPL-A-747	November, 2012	Negative	Negative	Negative	Negative	Asymptomatic	No	15-30	Female	Single	Illiterate	Merchant	< 500	5 to 7	Urban	Hinduism	Poor	Both	Un-hygenic	Yes	No	No	No	Yes	No/ Not always
MPL-A-748	November, 2012	Negative	Negative	Negative	Negative	Symptomatic	Yes	31-45	Male	Married	Illiterate	Merchant	< 500	Above 7	Urban	Muslim	Poor	Well/ Pond/ River	Un-hygenic	Yes	Yes	Yes	No	Yes	No/ Not always
MPL-A-749	November, 2012	Negative	Negative	Negative	Negative	Asymptomatic	No	< 15	Female	Single	Primary education	Student/Preschool	> 1000	Above 7	Rural	Hinduism	Good	Supply water	Hygenic	No	No	No	Yes	No	Yes
MPL-A-750	November, 2012	Negative	Negative	Negative	Negative	Symptomatic	No	15-30	Female	Married	Illiterate	House wife	< 500	< 5	Urban	Muslim	Medium	Well/ Pond/ River	Un-hygenic	Yes	Yes	Yes	No	No	Yes
MPL-A-751	November, 2012	Negative	Negative	Negative	Negative	Symptomatic	Yes	> 45	Male	Married	Illiterate	Laborer/ Farmer/ Driver	< 500	5 to 7	Rural	Hinduism	Poor	Well/ Pond/ River	Un-hygenic	Yes	No	No	Yes	Yes	No/ Not always
MPL-A-752	November, 2012	Negative	Negative	Negative	Negative	Symptomatic	No	< 15	Female	Single	Primary education	Student/Preschool	500-1000	5 to 7	Urban	Muslim	Medium	Supply water	Hygenic	No	Yes	Yes	Yes	Yes	Yes
MPL-A-753	November, 2012	Negative	Negative	Negative	Negative	Asymptomatic	No	< 15	Male	Single	Primary education	Student/Preschool	500-1000	Above 7	Rural	Muslim	Medium	Supply water	Hygenic	Yes	No	No	Yes	Yes	Yes
MPL-A-754	November, 2012	Negative	Negative	Negative	Negative	Symptomatic	Yes	15-30	Female	Married	Primary education	House wife	500-1000	5 to 7	Urban	Muslim	Medium	Supply water	Hygenic	No	No	Yes	Yes	No	Yes
MPL-A-755	November, 2012	Negative	Negative	Negative	Negative	Asymptomatic	No	31-45	Female	Single	College and above	Employer	> 1000	5 to 7	Rural	Hinduism	Good	Supply water	Hygenic	No	Yes	No	Yes	No	Yes
MPL-A-756	November, 2012	Negative	Negative	Negative	Negative	Asymptomatic	No	31-45	Female	Single	Primary education	Laborer/ Farmer/ Driver	< 500	5 to 7	Urban	Muslim	Poor	Both	Un-hygenic	No	Yes	Yes	No	Yes	No/ Not always
MPL-A-757	November, 2012	Positive	Positive	Positive	Eh	Asymptomatic	No	< 15	Male	Single	Illiterate	Student/Preschool	< 500	Above 7	Rural	Muslim	Poor	Well/ Pond/ River	Un-hygenic	No	Yes	No	No	No	Yes
MPL-A-758	November, 2012	Negative	Negative	Negative	Negative	Symptomatic	No	< 15	Female	Single	High School	Student/Preschool	500-1000	Above 7	Urban	Muslim	Medium	Supply water	Hygenic	Yes	Yes	Yes	No	No	Yes
MPL-A-759	November, 2012	Negative	Negative	Negative	Negative	Asymptomatic	No	< 15	Female	Single	High School	Student/Preschool	< 500	< 5	Urban	Muslim	Medium	Well/ Pond/ River	Un-hygenic	Yes	Yes	Yes	No	No	Yes
MPL-A-760	December, 2012	Negative	Negative	Negative	Negative	Asymptomatic	No	< 15	Male	Single	Primary education	Laborer/ Farmer/ Driver	< 500	Above 7	Rural	Hinduism	Poor	Both	Un-hygenic	No	No	No	Yes	Yes	No/ Not always
MPL-A-761	December, 2012	Negative	Negative	Negative	Negative	Symptomatic	Yes	> 45	Female	Single	High School	Merchant	500-1000	5 to 7	Urban	Hinduism	Medium	Supply water	Hygenic	No	Yes	No	Yes	No	Yes
MPL-A-762	December, 2012	Negative	Negative	Negative	Negative	Symptomatic	No	15-30	Male	Single	College and above	Student/Preschool	< 500	< 5	Rural	Muslim	Poor	Well/ Pond/ River	Un-hygenic	Yes	No	No	No	No	Yes
MPL-A-763	December, 2012	Negative	Negative	Negative	Negative	Asymptomatic	No	> 45	Female	Married	Illiterate	House wife	< 500	5 to 7	Rural	Hinduism	Poor	Well/ Pond/ River	Un-hygenic	No	Yes	Yes	Yes	Yes	Yes
MPL-A-764	December, 2012	Negative	Negative	Negative	Negative	Symptomatic	Yes	15-30	Female	Single	Illiterate	Merchant	500-1000	< 5	Urban	Christian	Medium	Supply water	Hygenic	No	No	Yes	No	No	No/ Not always
MPL-A-765	December, 2012	Negative	Negative	Negative	Negative	Asymptomatic	No	> 45	Male	Married	Primary education	Merchant	500-1000	< 5	Urban	Christian	Medium	Supply water	Hygenic	No	Yes	No	No	No	Yes
MPL-A-766	December, 2012	Negative	Negative	Negative	Negative	Symptomatic	No	< 15	Female	Single	Illiterate	Student/Preschool	< 500	5 to 7	Rural	Muslim	Poor	Both	Un-hygenic	Yes	Yes	No	No	No	Yes
MPL-A-767	December, 2012	Negative	Negative	Negative	Negative	Asymptomatic	No	< 15	Female	Married	Primary education	Student/Preschool	< 500	5 to 7	Urban	Muslim	Poor	Both	Un-hygenic	No	Yes	Yes	No	Yes	Yes
MPL-A-768	December, 2012	Positive	Positive	Positive	Ed	Asymptomatic	No	> 45	Male	Married	High School	Merchant	< 500	5 to 7	Urban	Muslim	Medium	Both	Un-hygenic	Yes	Yes	Yes	No	No	Yes
MPL-A-769	December, 2012	Negative	Negative	Negative	Negative	Symptomatic	Yes	> 45	Female	Married	High School	Employer	> 1000	5 to 7	Urban	Hinduism	Good	Supply water	Hygenic	No	Yes	No	No	No	Yes
MPL-A-770	December, 2012	Negative	Negative	Negative	Negative	Asymptomatic	No	< 15	Male	Single	Illiterate	Student/Preschool	< 500	Above 7	Urban	Muslim	Medium	Well/ Pond/ River	Un-hygenic	Yes	No	No	No	No	Yes
MPL-A-771	December, 2012	Negative	Negative	Negative	Negative	Symptomatic	Yes	< 15	Female	Single	Primary education	Student/Preschool	< 500	5 to 7	Urban	Hinduism	Medium	Well/ Pond/ River	Un-hygenic	Yes	No	Yes	No	Yes	Yes
MPL-A-772	December, 2012	Negative	Negative	Negative	Negative	Asymptomatic	No	> 45	Female	Married	High School	House wife	< 500	5 to 7	Urban	Muslim	Medium	Well/ Pond/ River	Un-hygenic	No	Yes	Yes	No	No	Yes
MPL-A-773	December, 2012	Positive	Negative	Positive	Eh + Em	Symptomatic	No	> 45	Female	Married	College and above	Employer	> 1000	< 5	Rural	Hinduism	Good	Supply water	Hygenic	No	Yes	No	No	No	Yes
MPL-A-774	December, 2012	Negative	Positive	Positive	Eh	Symptomatic	Yes	15-30	Female	Single	Primary education	Laborer/ Farmer/ Driver	500-1000	5 to 7	Urban	Hinduism	Medium	Both	Un-hygenic	No	Yes	Yes	Yes	Yes	No/ Not always
MPL-A-775	December, 2012	Negative	Negative	Negative	Negative	Asymptomatic	No	< 15	Female	Single	Primary education	Student/Preschool	< 500	< 5	Urban	Christian	Medium	Both	Un-hygenic	No	Yes	Yes	No	Yes	Yes
MPL-A-776	December, 2012	Negative	Negative	Negative	Negative	Symptomatic	No	31-45	Male	Married	High School	Merchant	< 500	5 to 7	Urban	Christian	Medium	Supply water	Un-hygenic	No	No	No	Yes	No	Yes
MPL-A-777	December, 2012	Negative	Negative	Negative	Negative	Asymptomatic	No	15-30	Female	Single	High School	Employer	> 1000	5 to 7	Rural	Hinduism	Good	Supply water	Hygenic	No	Yes	No	No	No	Yes
MPL-A-778	December, 2012	Negative	Negative	Negative	Negative	Symptomatic	Yes	> 45	Female	Single	High School	Merchant	500-1000	Above 7	Rural	Christian	Medium	Supply water	Hygenic	Yes	No	No	Yes	No	Yes
MPL-A-779	December, 2012	Negative	Negative	Negative	Negative	Asymptomatic	No	31-45	Male	Single	Illiterate	Laborer/ Farmer/ Driver	< 500	5 to 7	Urban	Hinduism	Medium	Well/ Pond/ River	Un-hygenic	No	Yes	No	Yes	Yes	No/ Not always
MPL-A-780	December, 2012	Negative	Negative	Negative	Negative	Symptomatic	Yes	15-30	Female	Single	Illiterate	Laborer/ Farmer/ Driver	500-1000	Above 7	Rural	Christian	Medium	Supply water	Hygenic	Yes	No	No	Yes	Yes	No/ Not always
MPL-A-781	December, 2012	Negative	Negative	Negative	Negative	Asymptomatic	No	< 15	Female	Single	Illiterate	Laborer/ Farmer/ Driver	< 500	Above 7	Rural	Hinduism	Poor	Both	Un-hygenic	No	Yes	Yes	Yes	Yes	No/ Not always
MPL-A-782	December, 2012	Negative	Negative	Negative	Negative	Symptomatic	No	< 15	Male	Single	Primary education	Student/Preschool	500-1000	Above 7	Urban	Muslim	Medium	Supply water	Hygenic	Yes	No	No	Yes	Yes	Yes
MPL-A-783	December, 2012	Negative	Negative	Negative	Negative	Symptomatic	Yes	< 15	Female	Single	Primary education	Student/Preschool	500-1000	Above 7	Urban	Muslim	Medium	Supply water	Hygenic	Yes	Yes	Yes	Yes	Yes	Yes
MPL-A-784	December, 2012	Negative	Negative	Negative	Negative	Asymptomatic	No	31-45	Female	Married	Illiterate	House wife	500-1000	5 to 7	Urban	Muslim	Medium	Supply water	Hygenic	No	Yes	No	No	No	Yes
MPL-A-785	December, 2012	Positive	Positive	Positive	Eh + Ed	Symptomatic	Yes	15-30	Female	Single	Primary education	House wife	< 500	Above 7	Rural	Hinduism	Poor	Well/ Pond/ River	Un-hygenic	No	No	Yes	No	Yes	Yes
MPL-A-786	December, 2012	Negative	Negative	Negative	Negative	Asymptomatic	No	< 15	Female	Single	Illiterate	Laborer/ Farmer/ Driver	< 500	< 5	Urban	Muslim	Poor	Well/ Pond/ River	Un-hygenic	No	No	No	No	Yes	No/ Not always
MPL-A-787	December, 2012	Negative	Negative	Negative	Negative	Asymptomatic	No	< 15	Female	Single	High School	Student/Preschool	< 500	< 5	Rural	Hinduism	Medium	Well/ Pond/ River	Un-hygenic	Yes	No	No	Yes	No	Yes
MPL-A-788	December, 2012	Negative	Negative	Negative	Negative	Symptomatic	Yes	< 15	Male	Single	Primary education	Student/Preschool	> 1000	< 5	Rural	Hinduism	Good	Supply water	Hygenic	No	Yes	Yes	No	No	Yes
MPL-A-789	January, 2013	Negative	Negative	Negative	Negative	Symptomatic	No	< 15	Female	Single	Illiterate	Student/Preschool	< 500	5 to 7	Urban	Muslim	Medium	Both	Un-hygenic	No	Yes	No	No	No	Yes
MPL-A-790	January, 2013	Positive	Negative	Positive	Eh	Asymptomatic	No	< 15	Female	Single	Illiterate	Student/Preschool	> 1000	5 to 7	Rural	Hinduism	Medium	Supply water	Hygenic	No	Yes	Yes	No	No	Yes
MPL-A-791	January, 2013	Negative	Negative	Negative	Negative	Symptomatic	No	31-45	Female	Single	Illiterate	Merchant	< 500	5 to 7	Urban	Christian	Poor	Well/ Pond/ River	Un-hygenic	No	Yes	Yes	No	No	Yes
MPL-A-792	January, 2013	Negative	Negative	Negative	Negative	Asymptomatic	No	31-45	Male	Married	High School	Merchant	< 500	5 to 7	Urban	Christian	Poor	Supply water	Un-hygenic	No	No	Yes	No	No	Yes
MPL-A-793	January, 2013	Negative	Positive	Positive	Eh + Ed	Symptomatic	Yes	< 15	Male	Single	Illiterate	Student/Preschool	500-1000	Above 7	Rural	Muslim	Medium	Supply water	Hygenic	Yes	Yes	No	No	No	Yes
MPL-A-794	January, 2013	Negative	Negative	Negative	Negative	Symptomatic	No	> 45	Female	Married	Illiterate	House wife	< 500	5 to 7	Urban	Muslim	Medium	Well/ Pond/ River	Un-hygenic	No	Yes	Yes	No	No	Yes
MPL-A-795	January, 2013	Negative	Negative	Negative	Negative	Asymptomatic	No	15-30	Male	Married	High School	Employer	> 1000	Above 7	Rural	Hinduism	Good	Supply water	Hygenic	No	No	No	No	No	Yes
MPL-A-796	January, 2013	Negative	Negative	Negative	Negative	Asymptomatic	No	31-45	Female	Married	High School	House wife	< 500	5 to 7	Urban	Muslim	Poor	Well/ Pond/ River	Un-hygenic	No	No	Yes	No	No	Yes
MPL-A-797	January, 2013	Positive	Negative	Positive	Ed	Asymptomatic	No	31-45	Female	Single	Primary education	Laborer/ Farmer/ Driver	< 500	5 to 7	Urban	Christian	Medium	Both	Un-hygenic	Yes	Yes	Yes	No	No	No/ Not always
MPL-A-798	January, 2013	Negative	Negative	Negative	Negative	Symptomatic	No	< 15	Female	Single	Primary education	Student/Preschool	< 500	Above 7	Rural	Muslim	Poor	Well/ Pond/ River	Un-hygenic	Yes	Yes	Yes	No	Yes	Yes
MPL-A-799	January, 2013	Negative	Negative	Negative	Negative	Symptomatic	Yes	< 15	Male	Single	Primary education	Student/Preschool	< 500	< 5	Urban	Muslim	Poor	Well/ Pond/ River	Un-hygenic	No	No	No	Yes	Yes	Yes
MPL-A-800	January, 2013	Negative	Negative	Negative	Negative	Asymptomatic	No	> 45	Female	Married	College and above	Employer	> 1000	Above 7	Rural	Hinduism	Good	Supply water	Hygenic	No	Yes	No	No	No	Yes
MPL-A-801	January, 2013	Negative	Negative	Negative	Negative	Symptomatic	Yes	15-30	Female	Single	High School	Student/Preschool	500-1000	5 to 7	Urban	Muslim	Medium	Supply water	Hygenic	Yes	Yes	No	Yes	No	Yes
MPL-A-802	January, 2013	Negative	Negative	Negative	Negative	Asymptomatic	No	31-45	Male	Single	Primary education	Laborer/ Farmer/ Driver	< 500	5 to 7	Rural	Hinduism	Poor	Well/ Pond/ River	Un-hygenic	No	Yes	No	No	Yes	No/ Not always
MPL-A-803	January, 2013	Negative	Negative	Negative	Negative	Symptomatic	Yes	15-30	Female	Single	High School	Student/Preschool	500-1000	5 to 7	Urban	Muslim	Medium	Supply water	Hygenic	No	No	No	Yes	No	Yes
MPL-A-804	January, 2013	Negative	Negative	Negative	Negative	Asymptomatic	No	< 15	Female	Single	High School	Student/Preschool	500-1000	Above 7	Rural	Hinduism	Medium	Supply water	Hygenic	No	Yes	Yes	Yes	No	Yes
MPL-A-805	January, 2013	Negative	Negative	Negative	Negative	Asymptomatic	No	> 45	Female	Single	Primary education	Merchant	< 500	5 to 7	Urban	Christian	Medium	Well/ Pond/ River	Un-hygenic	No	Yes	Yes	No	Yes	No/ Not always
MPL-A-806	January, 2013	Positive	Positive	Positive	Ed	Asymptomatic	No	31-45	Male	Single	College and above	Employer	> 1000	< 5	Urban	Muslim	Good	Supply water	Hygenic	Yes	No	Yes	No	No	Yes
MPL-A-807	January, 2013	Negative	Negative	Negative	Negative	Symptomatic	No	< 15	Female	Single	Primary education	Student/Preschool	< 500	< 5	Urban	Muslim	Poor	Well/ Pond/ River	Un-hygenic	No	Yes	No	No	Yes	Yes
MPL-A-808	January, 2013	Negative	Negative	Negative	Negative	Asymptomatic	No	> 45	Male	Married	High School	Employer	> 1000	Above 7	Urban	Christian	Good	Supply water	Hygenic	No	No	Yes	No	No	Yes
MPL-A-809	January, 2013	Negative	Positive	Positive	Eh	Asymptomatic	No	< 15	Female	Single	Primary education	Student/Preschool	500-1000	5 to 7	Urban	Christian	Medium	Supply water	Hygenic	No	No	No	No	No	Yes
MPL-A-810	January, 2013	Negative	Negative	Negative	Negative	Symptomatic	No	31-45	Female	Married	High School	Employer	> 1000	Above 7	Rural	Hinduism	Good	Supply water	Hygenic	No	No	No	No	No	Yes
MPL-A-811	January, 2013	Negative	Negative	Negative	Negative	Asymptomatic	No	< 15	Female	Single	Primary education	Student/Preschool	< 500	5 to 7	Urban	Muslim	Poor	Well/ Pond/ River	Un-hygenic	No	Yes	No	Yes	Yes	Yes
MPL-A-812	January, 2013	Negative	Negative	Negative	Negative	Symptomatic	No	< 15	Female	Single	Primary education	Student/Preschool	> 1000	5 to 7	Rural	Hinduism	Good	Supply water	Hygenic	No	Yes	No	Yes	No	Yes
MPL-A-813	January, 2013	Negative	Negative	Negative	Negative	Asymptomatic	No	< 15	Female	Single	Primary education	Student/Preschool	< 500	5 to 7	Urban	Muslim	Medium	Well/ Pond/ River	Un-hygenic	No	No	Yes	No	No	Yes
MPL-A-814	January, 2013	Positive	Positive	Positive	Eh	Symptomatic	Yes	31-45	Female	Married	Primary education	Merchant	> 1000	Above 7	Rural	Christian	Good	Supply water	Hygenic	No	Yes	Yes	Yes	No	Yes
MPL-A-815	January, 2013	Negative	Negative	Negative	Negative	Asymptomatic	No	< 15	Female	Single	Primary education	Student/Preschool	< 500	5 to 7	Urban	Muslim	Poor	Well/ Pond/ River	Un-hygenic	No	Yes	Yes	No	Yes	Yes
MPL-A-816	January, 2013	Negative	Negative	Negative	Negative	Asymptomatic	No	< 15	Male	Single	High School	Student/Preschool	500-1000	Above 7	Rural	Muslim	Medium	Supply water	Hygenic	No	No	No	Yes	No	Yes
MPL-A-817	January, 2013	Negative	Negative	Negative	Negative	Symptomatic	Yes	< 15	Female	Single	High School	Student/Preschool	500-1000	< 5	Rural	Hinduism	Medium	Supply water	Hygenic	Yes	Yes	No	Yes	Yes	Yes
MPL-A-818	January, 2013	Negative	Negative	Negative	Negative	Asymptomatic	No	< 15	Male	Single	High School	Student/Preschool	500-1000	< 5	Urban	Hinduism	Medium	Supply water	Hygenic	Yes	Yes	No	Yes	Yes	Yes
MPL-A-819	January, 2013	Negative	Negative	Negative	Negative	Symptomatic	No	< 15	Female	Single	Primary education	Student/Preschool	500-1000	< 5	Urban	Muslim	Medium	Supply water	Hygenic	No	No	Yes	No	Yes	Yes
MPL-A-820	January, 2013	Negative	Negative	Negative	Negative	Symptomatic	Yes	> 45	Male	Single	Illiterate	Merchant	< 500	Above 7	Rural	Muslim	Poor	Both	Un-hygenic	Yes	Yes	No	No	Yes	Yes
MPL-A-821	January, 2013	Negative	Negative	Negative	Negative	Symptomatic	No	< 15	Female	Single	Primary education	Student/Preschool	500-1000	Above 7	Rural	Hinduism	Medium	Supply water	Hygenic	No	No	No	Yes	Yes	Yes
MPL-A-822	January, 2013	Negative	Negative	Negative	Negative	Asymptomatic	No	31-45	Female	Married	High School	Merchant	500-1000	< 5	Rural	Christian	Medium	Supply water	Hygenic	No	Yes	Yes	No	No	Yes
MPL-A-823	January, 2013	Positive	Negative	Negative	Negative	Symptomatic	Yes	< 15	Male	Single	Primary education	Laborer/ Farmer/ Driver	< 500	< 5	Rural	Hinduism	Poor	Both	Un-hygenic	Yes	No	Yes	No	Yes	No/ Not always
MPL-A-824	January, 2013	Negative	Negative	Negative	Negative	Asymptomatic	No	< 15	Female	Single	Illiterate	Student/Preschool	500-1000	Above 7	Rural	Muslim	Medium	Supply water	Hygenic	No	Yes	No	No	No	Yes
MPL-A-825	January, 2013	Negative	Negative	Negative	Negative	Symptomatic	No	< 15	Male	Single	Illiterate	Student/Preschool	500-1000	Above 7	Rural	Muslim	Medium	Supply water	Hygenic	Yes	Yes	No	No	No	Yes
MPL-A-826	January, 2013	Negative	Negative	Negative	Negative	Asymptomatic	No	< 15	Female	Single	Primary education	Student/Preschool	500-1000	Above 7	Rural	Muslim	Medium	Supply water	Hygenic	No	No	Yes	No	No	Yes
MPL-A-827	January, 2013	Negative	Negative	Negative	Negative	Symptomatic	No	< 15	Male	Single	Illiterate	Laborer/ Farmer/ Driver	< 500	< 5	Urban	Hinduism	Poor	Well/ Pond/ River	Un-hygenic	Yes	Yes	Yes	Yes	No	No/ Not always
MPL-A-828	January, 2013	Negative	Negative	Negative	Negative	Symptomatic	Yes	< 15	Female	Single	Primary education	Student/Preschool	< 500	< 5	Urban	Muslim	Poor	Well/ Pond/ River	Un-hygenic	Yes	Yes	No	No	No	Yes
MPL-A-829	January, 2013	Negative	Negative	Negative	Negative	Asymptomatic	No	< 15	Male	Single	High School	Student/Preschool	500-1000	< 5	Rural	Muslim	Medium	Supply water	Hygenic	No	No	Yes	Yes	No	Yes
MPL-A-830	January, 2013	Negative	Negative	Negative	Negative	Symptomatic	Yes	< 15	Female	Single	Primary education	Student/Preschool	500-1000	Above 7	Rural	Hinduism	Medium	Supply water	Hygenic	No	Yes	No	Yes	No	Yes
MPL-A-831	February, 2013	Negative	Negative	Negative	Negative	Asymptomatic	No	> 45	Female	Single	High School	Laborer/ Farmer/ Driver	< 500	5 to 7	Urban	Muslim	Poor	Both	Un-hygenic	No	Yes	Yes	Yes	No	No/ Not always
MPL-A-832	February, 2013	Positive	Positive	Positive	Eh + Ed	Asymptomatic	No	< 15	Female	Single	Primary education	Student/Preschool	> 1000	Above 7	Rural	Muslim	Good	Supply water	Hygenic	No	Yes	No	No	No	Yes
MPL-A-833	February, 2013	Negative	Negative	Negative	Negative	Asymptomatic	No	< 15	Female	Single	Illiterate	Student/Preschool	> 1000	< 5	Urban	Christian	Good	Supply water	Hygenic	No	Yes	No	No	No	Yes
MPL-A-834	February, 2013	Negative	Negative	Negative	Negative	Asymptomatic	No	< 15	Male	Single	Illiterate	Student/Preschool	500-1000	< 5	Urban	Christian	Medium	Supply water	Hygenic	Yes	No	No	No	No	Yes
MPL-A-835	February, 2013	Negative	Negative	Negative	Negative	Asymptomatic	No	> 45	Female	Married	High School	Merchant	500-1000	5 to 7	Urban	Christian	Medium	Supply water	Hygenic	No	No	No	No	No	Yes
MPL-A-836	February, 2013	Negative	Negative	Positive	Eh	Asymptomatic	No	> 45	Male	Married	Primary education	Merchant	500-1000	5 to 7	Urban	Christian	Medium	Supply water	Un-hygenic	No	No	Yes	No	No	Yes
MPL-A-837	February, 2013	Negative	Negative	Negative	Negative	Symptomatic	No	31-45	Female	Married	High School	Employer	> 1000	Above 7	Urban	Christian	Good	Supply water	Hygenic	No	Yes	Yes	Yes	No	Yes
MPL-A-838	February, 2013	Negative	Negative	Negative	Negative	Asymptomatic	No	< 15	Female	Single	Primary education	Student/Preschool	500-1000	5 to 7	Rural	Muslim	Medium	Supply water	Hygenic	Yes	No	Yes	No	Yes	Yes
MPL-A-839	February, 2013	Negative	Negative	Negative	Negative	Symptomatic	Yes	< 15	Female	Single	High School	Student/Preschool	500-1000	5 to 7	Urban	Muslim	Medium	Supply water	Hygenic	Yes	Yes	No	Yes	No	Yes
MPL-A-840	February, 2013	Negative	Negative	Negative	Negative	Asymptomatic	No	31-45	Male	Married	Primary education	Laborer/ Farmer/ Driver	500-1000	< 5	Rural	Hinduism	Medium	Supply water	Hygenic	No	No	No	No	Yes	No/ Not always
MPL-A-841	February, 2013	Negative	Negative	Negative	Negative	Symptomatic	No	31-45	Female	Married	Primary education	Merchant	< 500	5 to 7	Urban	Christian	Poor	Well/ Pond/ River	Un-hygenic	No	Yes	Yes	No	No	No/ Not always
MPL-A-842	February, 2013	Positive	Positive	Positive	Ed	Asymptomatic	No	31-45	Female	Single	College and above	House wife	< 500	5 to 7	Rural	Hinduism	Medium	Both	Un-hygenic	Yes	Yes	Yes	No	No	Yes
MPL-A-843	February, 2013	Negative	Negative	Negative	Negative	Symptomatic	No	> 45	Female	Married	College and above	Employer	> 1000	5 to 7	Urban	Hinduism	Good	Supply water	Hygenic	No	Yes	Yes	No	No	Yes
MPL-A-844	February, 2013	Negative	Negative	Negative	Negative	Asymptomatic	No	< 15	Female	Single	Primary education	Student/Preschool	< 500	Above 7	Rural	Muslim	Medium	Both	Un-hygenic	Yes	Yes	Yes	Yes	Yes	Yes
MPL-A-845	February, 2013	Negative	Positive	Negative	Negative	Symptomatic	No	< 15	Male	Single	Primary education	Student/Preschool	> 1000	Above 7	Urban	Christian	Good	Supply water	Hygenic	No	No	No	Yes	Yes	Yes
MPL-A-846	February, 2013	Negative	Negative	Negative	Negative	Asymptomatic	No	< 15	Female	Single	High School	Student/Preschool	> 1000	Above 7	Rural	Christian	Good	Supply water	Hygenic	No	Yes	Yes	Yes	Yes	Yes
MPL-A-847	February, 2013	Negative	Negative	Negative	Negative	Symptomatic	No	< 15	Female	Single	Illiterate	Student/Preschool	< 500	Above 7	Rural	Christian	Medium	Well/ Pond/ River	Un-hygenic	Yes	Yes	No	No	No	Yes
MPL-A-848	February, 2013	Negative	Negative	Negative	Negative	Asymptomatic	No	15-30	Female	Married	High School	Employer	> 1000	Above 7	Urban	Christian	Good	Supply water	Hygenic	No	No	Yes	Yes	No	Yes
MPL-A-849	February, 2013	Negative	Negative	Negative	Negative	Symptomatic	Yes	> 45	Male	Married	College and above	Merchant	500-1000	5 to 7	Rural	Muslim	Medium	Supply water	Hygenic	No	Yes	No	No	No	Yes
MPL-A-850	February, 2013	Negative	Negative	Negative	Negative	Asymptomatic	No	15-30	Female	Single	College and above	Student/Preschool	< 500	5 to 7	Rural	Hinduism	Medium	Both	Un-hygenic	No	Yes	Yes	No	No	Yes
MPL-A-851	February, 2013	Negative	Negative	Negative	Negative	Asymptomatic	No	> 45	Female	Married	Primary education	Employer	> 1000	< 5	Urban	Muslim	Good	Supply water	Hygenic	No	No	No	Yes	No	Yes
MPL-A-852	February, 2013	Negative	Negative	Negative	Negative	Symptomatic	Yes	15-30	Female	Married	Illiterate	House wife	< 500	5 to 7	Rural	Hinduism	Medium	Well/ Pond/ River	Un-hygenic	No	Yes	Yes	Yes	Yes	Yes
MPL-A-853	February, 2013	Negative	Negative	Negative	Negative	Asymptomatic	No	31-45	Male	Single	Illiterate	Merchant	500-1000	Above 7	Rural	Muslim	Medium	Supply water	Hygenic	No	No	No	No	Yes	No/ Not always
MPL-A-854	February, 2013	Negative	Negative	Negative	Negative	Asymptomatic	No	< 15	Female	Single	High School	Student/Preschool	500-1000	< 5	Urban	Hinduism	Medium	Supply water	Hygenic	No	Yes	Yes	No	No	Yes
MPL-A-855	February, 2013	Negative	Negative	Negative	Negative	Asymptomatic	No	31-45	Female	Single	Primary education	Laborer/ Farmer/ Driver	< 500	5 to 7	Urban	Hinduism	Poor	Well/ Pond/ River	Un-hygenic	No	Yes	Yes	No	No	No/ Not always
MPL-A-856	February, 2013	Positive	Positive	Positive	Eh	Asymptomatic	No	> 45	Female	Married	College and above	Employer	> 1000	< 5	Urban	Hinduism	Good	Supply water	Hygenic	No	Yes	No	No	No	Yes
MPL-A-857	February, 2013	Positive	Positive	Positive	Eh	Asymptomatic	No	< 15	Female	Single	Illiterate	Student/Preschool	< 500	Above 7	Urban	Muslim	Poor	Both	Un-hygenic	Yes	Yes	No	No	No	Yes
MPL-A-858	February, 2013	Negative	Negative	Negative	Negative	Symptomatic	No	31-45	Female	Married	High School	Employer	< 500	< 5	Urban	Hinduism	Medium	Well/ Pond/ River	Un-hygenic	No	Yes	No	No	No	Yes
MPL-A-859	February, 2013	Negative	Negative	Negative	Negative	Symptomatic	No	> 45	Male	Married	High School	Merchant	< 500	5 to 7	Urban	Christian	Medium	Well/ Pond/ River	Un-hygenic	Yes	Yes	Yes	No	Yes	Yes
MPL-A-860	February, 2013	Negative	Negative	Negative	Negative	Asymptomatic	No	15-30	Female	Single	College and above	Employer	> 1000	< 5	Rural	Hinduism	Good	Supply water	Hygenic	No	No	No	No	No	Yes
MPL-A-861	February, 2013	Negative	Negative	Negative	Negative	Asymptomatic	No	> 45	Female	Married	Primary education	Merchant	< 500	5 to 7	Urban	Christian	Medium	Well/ Pond/ River	Un-hygenic	No	Yes	Yes	Yes	Yes	No/ Not always
MPL-A-862	February, 2013	Negative	Negative	Negative	Negative	Symptomatic	Yes	15-30	Male	Single	High School	Student/Preschool	> 1000	Above 7	Rural	Hinduism	Good	Supply water	Hygenic	Yes	Yes	No	No	Yes	Yes
MPL-A-863	February, 2013	Negative	Negative	Negative	Negative	Symptomatic	No	< 15	Female	Single	High School	Student/Preschool	500-1000	5 to 7	Rural	Muslim	Medium	Supply water	Hygenic	Yes	Yes	No	Yes	Yes	Yes
MPL-A-864	March, 2013	Negative	Negative	Negative	Negative	Asymptomatic	No	31-45	Male	Married	Primary education	Merchant	500-1000	5 to 7	Rural	Hinduism	Medium	Supply water	Hygenic	No	No	Yes	No	No	No/ Not always
MPL-A-865	March, 2013	Negative	Negative	Negative	Negative	Asymptomatic	No	31-45	Female	Single	High School	House wife	500-1000	< 5	Urban	Muslim	Medium	Supply water	Hygenic	No	Yes	Yes	No	No	Yes
MPL-A-866	March, 2013	Positive	Positive	Positive	Eh + Ed	Asymptomatic	No	< 15	Female	Single	Primary education	Student/Preschool	< 500	< 5	Rural	Muslim	Poor	Well/ Pond/ River	Un-hygenic	Yes	Yes	No	Yes	Yes	No/ Not always
MPL-A-867	March, 2013	Positive	Negative	Positive	Eh + Em	Symptomatic	No	< 15	Female	Single	Illiterate	Student/Preschool	< 500	5 to 7	Rural	Muslim	Poor	Well/ Pond/ River	Un-hygenic	Yes	Yes	Yes	No	Yes	No/ Not always
MPL-A-868	March, 2013	Negative	Positive	Positive	Eh	Symptomatic	No	< 15	Female	Single	Illiterate	Student/Preschool	> 1000	5 to 7	Urban	Christian	Medium	Supply water	Hygenic	No	Yes	Yes	No	No	Yes
MPL-A-869	March, 2013	Negative	Negative	Negative	Negative	Asymptomatic	No	> 45	Female	Married	Illiterate	Laborer/ Farmer/ Driver	< 500	Above 7	Rural	Hinduism	Poor	Well/ Pond/ River	Un-hygenic	No	Yes	Yes	No	Yes	No/ Not always
MPL-A-870	March, 2013	Negative	Negative	Negative	Negative	Symptomatic	No	15-30	Male	Single	High School	Student/Preschool	500-1000	Above 7	Rural	Hinduism	Medium	Supply water	Hygenic	Yes	Yes	No	Yes	Yes	Yes
MPL-A-871	March, 2013	Negative	Negative	Negative	Negative	Symptomatic	No	< 15	Female	Single	High School	Student/Preschool	500-1000	< 5	Rural	Hinduism	Medium	Supply water	Hygenic	Yes	No	Yes	No	Yes	Yes
MPL-A-872	March, 2013	Negative	Negative	Negative	Negative	Asymptomatic	No	< 15	Male	Single	Primary education	Student/Preschool	500-1000	5 to 7	Rural	Muslim	Medium	Supply water	Hygenic	No	Yes	No	Yes	Yes	Yes
MPL-A-873	March, 2013	Negative	Negative	Negative	Negative	Symptomatic	No	> 45	Female	Married	High School	Employer	> 1000	5 to 7	Urban	Christian	Good	Supply water	Hygenic	No	Yes	Yes	Yes	No	Yes
MPL-A-874	March, 2013	Negative	Negative	Positive	Ed	Asymptomatic	No	31-45	Female	Single	High School	House wife	< 500	5 to 7	Urban	Christian	Medium	Both	Un-hygenic	No	No	Yes	No	No	Yes
MPL-A-875	March, 2013	Negative	Negative	Negative	Negative	Asymptomatic	No	31-45	Female	Married	College and above	Employer	> 1000	5 to 7	Urban	Muslim	Good	Supply water	Hygenic	No	No	Yes	No	No	Yes
MPL-A-876	March, 2013	Negative	Negative	Negative	Negative	Asymptomatic	No	31-45	Female	Married	Illiterate	Merchant	< 500	5 to 7	Rural	Christian	Poor	Well/ Pond/ River	Un-hygenic	Yes	Yes	Yes	No	Yes	No/ Not always
MPL-A-877	March, 2013	Positive	Negative	Positive	Eh + Ed	Asymptomatic	No	> 45	Female	Married	Illiterate	Laborer/ Farmer/ Driver	< 500	5 to 7	Rural	Hinduism	Poor	Well/ Pond/ River	Un-hygenic	Yes	Yes	Yes	Yes	Yes	No/ Not always
MPL-A-878	March, 2013	Negative	Negative	Negative	Negative	Asymptomatic	No	< 15	Female	Single	Primary education	Student/Preschool	< 500	5 to 7	Urban	Muslim	Poor	Both	Un-hygenic	No	Yes	No	No	Yes	Yes
MPL-A-879	March, 2013	Negative	Negative	Negative	Negative	Symptomatic	No	> 45	Male	Single	College and above	Employer	> 1000	Above 7	Urban	Christian	Good	Supply water	Hygenic	Yes	No	No	Yes	No	Yes
MPL-A-880	March, 2013	Negative	Negative	Negative	Negative	Asymptomatic	No	31-45	Female	Single	Primary education	Laborer/ Farmer/ Driver	< 500	5 to 7	Urban	Christian	Poor	Both	Un-hygenic	Yes	Yes	Yes	No	Yes	No/ Not always
MPL-A-881	March, 2013	Positive	Positive	Positive	Eh + Em	Symptomatic	No	< 15	Female	Single	High School	Student/Preschool	< 500	Above 7	Rural	Muslim	Poor	Well/ Pond/ River	Un-hygenic	Yes	Yes	No	No	No	No/ Not always
MPL-A-882	March, 2013	Negative	Negative	Negative	Negative	Asymptomatic	No	< 15	Female	Single	Primary education	Student/Preschool	< 500	< 5	Urban	Christian	Poor	Well/ Pond/ River	Un-hygenic	No	Yes	Yes	No	Yes	Yes
MPL-A-883	March, 2013	Negative	Negative	Negative	Negative	Asymptomatic	No	31-45	Male	Married	College and above	Employer	> 1000	Above 7	Urban	Christian	Good	Supply water	Hygenic	No	No	No	No	No	Yes
MPL-A-884	March, 2013	Negative	Negative	Negative	Negative	Asymptomatic	No	> 45	Female	Single	High School	Merchant	< 500	< 5	Urban	Hinduism	Poor	Both	Un-hygenic	No	Yes	Yes	No	Yes	Yes
MPL-A-885	March, 2013	Positive	Positive	Positive	Eh	Asymptomatic	No	31-45	Female	Married	Primary education	House wife	500-1000	5 to 7	Urban	Hinduism	Medium	Supply water	Hygenic	No	Yes	Yes	Yes	No	Yes
MPL-A-886	March, 2013	Negative	Negative	Negative	Negative	Symptomatic	No	31-45	Female	Married	College and above	House wife	< 500	5 to 7	Urban	Muslim	Medium	Well/ Pond/ River	Un-hygenic	No	No	Yes	Yes	No	Yes
MPL-A-887	March, 2013	Negative	Negative	Negative	Negative	Symptomatic	No	< 15	Male	Single	Illiterate	Student/Preschool	> 1000	Above 7	Rural	Hinduism	Good	Supply water	Hygenic	No	Yes	No	No	No	Yes
MPL-A-888	March, 2013	Negative	Negative	Negative	Negative	Symptomatic	No	< 15	Male	Single	Primary education	Student/Preschool	< 500	Above 7	Rural	Christian	Poor	Both	Un-hygenic	Yes	Yes	Yes	No	Yes	Yes
MPL-A-889	March, 2013	Negative	Negative	Negative	Negative	Asymptomatic	No	> 45	Male	Married	College and above	Employer	> 1000	Above 7	Rural	Christian	Good	Supply water	Hygenic	No	No	Yes	Yes	No	Yes
MPL-A-890	March, 2013	Negative	Negative	Negative	Negative	Asymptomatic	No	15-30	Male	Single	High School	Merchant	500-1000	Above 7	Rural	Christian	Medium	Supply water	Hygenic	No	Yes	No	No	No	Yes
MPL-A-891	March, 2013	Positive	Negative	Negative	Negative	Symptomatic	Yes	31-45	Male	Married	Illiterate	Laborer/ Farmer/ Driver	< 500	< 5	Urban	Hinduism	Poor	Well/ Pond/ River	Un-hygenic	No	No	Yes	Yes	Yes	No/ Not always
MPL-A-892	March, 2013	Negative	Negative	Negative	Negative	Asymptomatic	No	15-30	Female	Married	Illiterate	House wife	500-1000	Above 7	Rural	Muslim	Medium	Supply water	Hygenic	Yes	Yes	No	Yes	No	Yes
MPL-A-893	March, 2013	Positive	Negative	Negative	Negative	Asymptomatic	No	< 15	Female	Single	Primary education	Student/Preschool	500-1000	Above 7	Rural	Muslim	Medium	Supply water	Hygenic	Yes	Yes	No	No	No	Yes
MPL-A-894	March, 2013	Negative	Negative	Negative	Negative	Symptomatic	Yes	15-30	Female	Single	College and above	Employer	500-1000	5 to 7	Rural	Hinduism	Medium	Supply water	Hygenic	No	No	No	No	No	Yes
MPL-A-895	March, 2013	Negative	Negative	Negative	Negative	Asymptomatic	No	15-30	Male	Single	High School	Merchant	500-1000	5 to 7	Urban	Hinduism	Medium	Supply water	Hygenic	No	Yes	No	Yes	No	Yes
MPL-A-896	March, 2013	Negative	Negative	Negative	Negative	Symptomatic	No	31-45	Female	Married	High School	Laborer/ Farmer/ Driver	< 500	< 5	Urban	Christian	Poor	Both	Un-hygenic	No	Yes	Yes	No	Yes	No/ Not always
MPL-A-897	March, 2013	Negative	Negative	Negative	Negative	Asymptomatic	No	< 15	Male	Single	Illiterate	Student/Preschool	500-1000	5 to 7	Rural	Muslim	Medium	Supply water	Hygenic	Yes	No	No	No	No	Yes
MPL-A-898	March, 2013	Negative	Negative	Negative	Negative	Symptomatic	Yes	31-45	Female	Single	High School	Merchant	500-1000	5 to 7	Urban	Hinduism	Medium	Supply water	Hygenic	No	Yes	No	Yes	No	Yes
MPL-A-899	April, 2013	Negative	Negative	Negative	Negative	Asymptomatic	No	> 45	Male	Married	College and above	Employer	> 1000	5 to 7	Rural	Hinduism	Good	Supply water	Hygenic	No	Yes	Yes	No	No	Yes
MPL-A-900	April, 2013	Positive	Positive	Positive	Eh	Symptomatic	Yes	> 45	Female	Married	Illiterate	Laborer/ Farmer/ Driver	< 500	5 to 7	Urban	Muslim	Poor	Both	Un-hygenic	No	Yes	Yes	No	Yes	No/ Not always
MPL-A-901	April, 2013	Negative	Negative	Negative	Negative	Asymptomatic	No	< 15	Male	Single	Illiterate	Student/Preschool	500-1000	5 to 7	Rural	Muslim	Medium	Supply water	Hygenic	No	Yes	No	No	No	Yes
MPL-A-902	April, 2013	Negative	Negative	Negative	Negative	Asymptomatic	No	31-45	Female	Married	Illiterate	House wife	< 500	5 to 7	Urban	Muslim	Poor	Well/ Pond/ River	Un-hygenic	No	No	Yes	No	Yes	Yes
MPL-A-903	April, 2013	Positive	Negative	Positive	Eh + Ed	Asymptomatic	No	> 45	Female	Married	Primary education	Laborer/ Farmer/ Driver	500-1000	5 to 7	Rural	Muslim	Medium	Both	Un-hygenic	No	Yes	Yes	Yes	Yes	No/ Not always
MPL-A-904	April, 2013	Negative	Negative	Negative	Negative	Asymptomatic	No	< 15	Male	Single	Illiterate	Student/Preschool	< 500	< 5	Urban	Muslim	Medium	Both	Un-hygenic	Yes	Yes	No	No	No	Yes
MPL-A-905	April, 2013	Negative	Negative	Negative	Negative	Asymptomatic	No	> 45	Male	Married	High School	Employer	> 1000	5 to 7	Urban	Christian	Good	Supply water	Hygenic	Yes	Yes	No	No	No	Yes
MPL-A-906	April, 2013	Negative	Positive	Positive	Eh	Asymptomatic	No	> 45	Male	Married	Primary education	Laborer/ Farmer/ Driver	500-1000	5 to 7	Urban	Christian	Medium	Supply water	Hygenic	No	Yes	Yes	Yes	Yes	No/ Not always
MPL-A-907	April, 2013	Negative	Negative	Negative	Negative	Asymptomatic	No	31-45	Female	Married	College and above	Employer	> 1000	5 to 7	Urban	Christian	Good	Supply water	Hygenic	No	Yes	No	No	No	Yes
MPL-A-908	April, 2013	Positive	Negative	Negative	Em	Asymptomatic	No	31-45	Male	Married	High School	Employer	> 1000	< 5	Rural	Christian	Good	Supply water	Hygenic	No	Yes	Yes	No	No	Yes
MPL-A-909	April, 2013	Negative	Negative	Negative	Negative	Asymptomatic	No	< 15	Male	Single	Illiterate	Student/Preschool	< 500	5 to 7	Urban	Muslim	Medium	Well/ Pond/ River	Un-hygenic	Yes	Yes	No	No	No	Yes
MPL-A-910	April, 2013	Negative	Negative	Negative	Negative	Symptomatic	No	31-45	Male	Single	College and above	Merchant	< 500	5 to 7	Urban	Muslim	Medium	Both	Un-hygenic	Yes	Yes	Yes	No	No	Yes
MPL-A-911	April, 2013	Positive	Positive	Positive	Eh + Em	Symptomatic	No	< 15	Female	Single	Primary education	Student/Preschool	> 1000	Above 7	Urban	Hinduism	Good	Supply water	Hygenic	No	Yes	No	Yes	No	Yes
MPL-A-912	April, 2013	Negative	Negative	Negative	Negative	Asymptomatic	No	< 15	Male	Single	Illiterate	Student/Preschool	< 500	5 to 7	Urban	Muslim	Medium	Both	Un-hygenic	No	No	No	No	No	Yes
MPL-A-913	April, 2013	Negative	Negative	Negative	Negative	Symptomatic	No	< 15	Male	Single	Illiterate	Student/Preschool	< 500	Above 7	Rural	Hinduism	Medium	Both	Un-hygenic	Yes	Yes	No	No	No	Yes
MPL-A-914	April, 2013	Negative	Negative	Negative	Negative	Symptomatic	No	< 15	Female	Single	Primary education	Student/Preschool	< 500	5 to 7	Urban	Muslim	Medium	Well/ Pond/ River	Un-hygenic	No	Yes	Yes	No	No	Yes
MPL-A-915	April, 2013	Negative	Negative	Positive	Ed	Asymptomatic	No	> 45	Male	Single	Primary education	Merchant	500-1000	Above 7	Rural	Muslim	Medium	Supply water	Hygenic	Yes	Yes	No	No	No	Yes
MPL-A-916	April, 2013	Negative	Negative	Negative	Negative	Symptomatic	No	31-45	Male	Married	Illiterate	Laborer/ Farmer/ Driver	< 500	5 to 7	Urban	Hinduism	Poor	Well/ Pond/ River	Un-hygenic	No	Yes	No	No	Yes	No/ Not always
MPL-A-917	April, 2013	Negative	Negative	Negative	Negative	Asymptomatic	No	> 45	Female	Married	College and above	Employer	500-1000	Above 7	Rural	Muslim	Medium	Supply water	Hygenic	Yes	Yes	No	No	No	Yes
MPL-A-918	April, 2013	Positive	Positive	Positive	Ed	Asymptomatic	No	31-45	Male	Single	Primary education	Merchant	< 500	5 to 7	Rural	Hinduism	Medium	Both	Un-hygenic	Yes	No	Yes	No	No	No/ Not always
MPL-A-919	April, 2013	Negative	Negative	Negative	Negative	Symptomatic	No	< 15	Female	Single	Illiterate	Student/Preschool	500-1000	< 5	Rural	Hinduism	Medium	Supply water	Hygenic	Yes	Yes	No	No	No	Yes
MPL-A-920	April, 2013	Negative	Negative	Negative	Negative	Asymptomatic	No	< 15	Female	Single	Primary education	Student/Preschool	500-1000	< 5	Rural	Muslim	Medium	Supply water	Hygenic	Yes	Yes	Yes	Yes	Yes	Yes
MPL-A-921	April, 2013	Negative	Negative	Negative	Negative	Symptomatic	No	< 15	Male	Single	High School	Student/Preschool	500-1000	5 to 7	Rural	Hinduism	Medium	Supply water	Hygenic	Yes	No	Yes	Yes	No	Yes
MPL-A-922	April, 2013	Negative	Negative	Negative	Negative	Asymptomatic	No	> 45	Female	Married	College and above	House wife	500-1000	< 5	Rural	Muslim	Medium	Supply water	Hygenic	Yes	Yes	Yes	Yes	No	Yes
MPL-A-923	April, 2013	Positive	Positive	Positive	Eh	Asymptomatic	No	> 45	Female	Married	Primary education	Laborer/ Farmer/ Driver	< 500	Above 7	Urban	Hinduism	Poor	Both	Un-hygenic	Yes	Yes	Yes	Yes	Yes	No/ Not always
MPL-A-924	April, 2013	Negative	Negative	Negative	Negative	Asymptomatic	No	31-45	Female	Married	College and above	Employer	> 1000	5 to 7	Urban	Muslim	Good	Supply water	Hygenic	No	No	Yes	No	No	Yes
MPL-A-925	April, 2013	Negative	Negative	Negative	Negative	Symptomatic	No	< 15	Male	Single	Primary education	Laborer/ Farmer/ Driver	< 500	Above 7	Rural	Muslim	Poor	Both	Un-hygenic	Yes	Yes	Yes	Yes	Yes	No/ Not always
MPL-A-926	May, 2013	Negative	Negative	Negative	Negative	Symptomatic	No	< 15	Male	Single	High School	Student/Preschool	500-1000	Above 7	Rural	Muslim	Medium	Supply water	Hygenic	No	No	No	Yes	No	Yes
MPL-A-927	May, 2013	Negative	Negative	Negative	Negative	Asymptomatic	No	< 15	Female	Single	High School	Student/Preschool	< 500	Above 7	Rural	Muslim	Medium	Well/ Pond/ River	Un-hygenic	Yes	Yes	No	No	Yes	Yes
MPL-A-928	May, 2013	Negative	Negative	Negative	Negative	Asymptomatic	No	31-45	Female	Single	College and above	Employer	> 1000	5 to 7	Urban	Muslim	Good	Supply water	Hygenic	No	Yes	Yes	No	No	Yes
MPL-A-929	May, 2013	Negative	Positive	Positive	Eh + Ed	Asymptomatic	No	< 15	Female	Single	Illiterate	Student/Preschool	< 500	5 to 7	Rural	Muslim	Poor	Well/ Pond/ River	Un-hygenic	Yes	Yes	No	No	No	Yes
MPL-A-930	May, 2013	Negative	Negative	Negative	Negative	Asymptomatic	No	< 15	Female	Single	High School	Student/Preschool	< 500	5 to 7	Urban	Muslim	Medium	Both	Un-hygenic	No	Yes	Yes	No	No	Yes
MPL-A-931	May, 2013	Negative	Negative	Negative	Negative	Asymptomatic	No	31-45	Female	Single	Primary education	Merchant	< 500	< 5	Rural	Hinduism	Medium	Well/ Pond/ River	Un-hygenic	Yes	Yes	No	No	Yes	No/ Not always
MPL-A-932	May, 2013	Negative	Negative	Negative	Negative	Asymptomatic	No	15-30	Male	Single	College and above	Employer	> 1000	< 5	Rural	Christian	Good	Supply water	Hygenic	No	Yes	Yes	Yes	No	Yes
MPL-A-933	May, 2013	Negative	Negative	Negative	Negative	Asymptomatic	No	15-30	Male	Single	High School	Student/Preschool	< 500	5 to 7	Rural	Muslim	Medium	Well/ Pond/ River	Un-hygenic	Yes	No	No	Yes	No	Yes
MPL-A-934	May, 2013	Negative	Negative	Negative	Negative	Asymptomatic	No	31-45	Female	Married	Primary education	Laborer/ Farmer/ Driver	< 500	5 to 7	Urban	Christian	Poor	Well/ Pond/ River	Un-hygenic	No	Yes	Yes	No	Yes	No/ Not always
MPL-A-935	May, 2013	Positive	Positive	Positive	Eh + Ed	Asymptomatic	No	< 15	Female	Single	High School	Student/Preschool	> 1000	Above 7	Rural	Muslim	Medium	Both	Hygenic	No	Yes	No	No	No	Yes
MPL-A-936	May, 2013	Negative	Negative	Negative	Negative	Asymptomatic	No	< 15	Female	Single	Primary education	Student/Preschool	< 500	5 to 7	Urban	Muslim	Medium	Well/ Pond/ River	Un-hygenic	No	Yes	Yes	No	No	Yes
MPL-A-937	May, 2013	Negative	Negative	Negative	Negative	Symptomatic	No	< 15	Male	Single	High School	Student/Preschool	< 500	Above 7	Rural	Muslim	Medium	Well/ Pond/ River	Un-hygenic	Yes	No	Yes	Yes	Yes	Yes
MPL-A-938	May, 2013	Negative	Negative	Negative	Negative	Asymptomatic	No	31-45	Female	Married	College and above	Employer	500-1000	< 5	Urban	Muslim	Medium	Supply water	Hygenic	Yes	Yes	No	Yes	No	Yes
MPL-A-939	May, 2013	Negative	Negative	Negative	Negative	Symptomatic	No	15-30	Female	Married	High School	Merchant	500-1000	Above 7	Rural	Christian	Medium	Supply water	Hygenic	Yes	Yes	No	Yes	No	Yes
MPL-A-940	May, 2013	Negative	Negative	Negative	Negative	Asymptomatic	No	31-45	Male	Single	High School	Merchant	500-1000	5 to 7	Urban	Muslim	Medium	Supply water	Hygenic	Yes	Yes	No	Yes	No	Yes
MPL-A-941	May, 2013	Negative	Negative	Negative	Negative	Symptomatic	No	15-30	Female	Single	College and above	Employer	> 1000	< 5	Rural	Muslim	Good	Supply water	Hygenic	No	Yes	No	Yes	No	Yes
MPL-A-942	May, 2013	Negative	Negative	Negative	Negative	Asymptomatic	No	15-30	Male	Single	Illiterate	Merchant	< 500	< 5	Rural	Muslim	Medium	Well/ Pond/ River	Un-hygenic	Yes	Yes	No	No	Yes	No/ Not always
MPL-A-943	May, 2013	Negative	Negative	Negative	Negative	Asymptomatic	No	> 45	Female	Married	College and above	Employer	> 1000	< 5	Urban	Christian	Good	Supply water	Hygenic	No	Yes	Yes	No	No	Yes
MPL-A-944	May, 2013	Positive	Negative	Positive	Ed	Asymptomatic	No	31-45	Female	Single	College and above	House wife	500-1000	Above 7	Rural	Muslim	Medium	Supply water	Hygenic	Yes	Yes	No	No	No	No/ Not always
MPL-A-945	May, 2013	Negative	Negative	Negative	Negative	Asymptomatic	No	< 15	Female	Single	Primary education	Student/Preschool	< 500	5 to 7	Urban	Christian	Medium	Well/ Pond/ River	Un-hygenic	No	Yes	Yes	No	Yes	Yes
MPL-A-946	May, 2013	Negative	Negative	Negative	Negative	Symptomatic	No	31-45	Female	Married	College and above	Employer	> 1000	5 to 7	Rural	Christian	Good	Supply water	Hygenic	No	No	No	No	No	Yes
MPL-A-947	May, 2013	Negative	Negative	Negative	Negative	Asymptomatic	No	15-30	Male	Married	High School	Merchant	< 500	Above 7	Rural	Muslim	Medium	Well/ Pond/ River	Un-hygenic	Yes	No	Yes	Yes	Yes	Yes
MPL-A-948	May, 2013	Negative	Negative	Negative	Negative	Asymptomatic	No	> 45	Female	Single	Primary education	Laborer/ Farmer/ Driver	< 500	Above 7	Rural	Hinduism	Poor	Well/ Pond/ River	Un-hygenic	Yes	Yes	No	Yes	Yes	No/ Not always
MPL-A-949	May, 2013	Negative	Negative	Negative	Negative	Symptomatic	No	15-30	Female	Single	High School	Student/Preschool	< 500	5 to 7	Rural	Hinduism	Medium	Well/ Pond/ River	Un-hygenic	Yes	No	Yes	Yes	Yes	Yes
MPL-A-950	May, 2013	Negative	Negative	Negative	Negative	Asymptomatic	No	> 45	Male	Single	Illiterate	Laborer/ Farmer/ Driver	< 500	5 to 7	Urban	Muslim	Poor	Well/ Pond/ River	Un-hygenic	Yes	Yes	No	No	Yes	No/ Not always
MPL-A-951	May, 2013	Negative	Negative	Negative	Negative	Asymptomatic	No	31-45	Female	Married	College and above	Employer	> 1000	5 to 7	Urban	Hinduism	Good	Supply water	Hygenic	No	Yes	Yes	No	No	Yes
MPL-A-952	May, 2013	Positive	Positive	Positive	Ed	Asymptomatic	No	> 45	Female	Single	Primary education	House wife	< 500	5 to 7	Rural	Christian	Medium	Both	Un-hygenic	Yes	Yes	No	No	No	No/ Not always
MPL-A-953	May, 2013	Positive	Negative	Negative	Em	Symptomatic	Yes	31-45	Female	Single	Primary education	Laborer/ Farmer/ Driver	< 500	5 to 7	Urban	Christian	Poor	Well/ Pond/ River	Un-hygenic	Yes	Yes	Yes	No	No	No/ Not always
MPL-A-954	May, 2013	Negative	Negative	Negative	Negative	Asymptomatic	No	< 15	Female	Single	Primary education	Laborer/ Farmer/ Driver	< 500	Above 7	Urban	Muslim	Poor	Well/ Pond/ River	Un-hygenic	No	Yes	Yes	No	Yes	No/ Not always
MPL-A-955	May, 2013	Negative	Negative	Negative	Negative	Asymptomatic	No	< 15	Male	Single	High School	Student/Preschool	500-1000	5 to 7	Urban	Muslim	Medium	Supply water	Hygenic	Yes	Yes	No	No	No	Yes
MPL-A-956	May, 2013	Negative	Negative	Negative	Negative	Symptomatic	No	< 15	Female	Single	High School	Student/Preschool	500-1000	Above 7	Rural	Muslim	Medium	Supply water	Hygenic	Yes	No	No	Yes	Yes	Yes
MPL-A-957	May, 2013	Negative	Negative	Negative	Negative	Symptomatic	No	< 15	Male	Single	Primary education	Student/Preschool	500-1000	Above 7	Rural	Hinduism	Medium	Supply water	Hygenic	No	No	Yes	Yes	Yes	Yes
MPL-A-958	May, 2013	Negative	Negative	Negative	Negative	Symptomatic	No	< 15	Male	Single	Illiterate	Laborer/ Farmer/ Driver	< 500	< 5	Urban	Muslim	Poor	Well/ Pond/ River	Un-hygenic	No	Yes	Yes	No	No	No/ Not always
MPL-A-959	May, 2013	Negative	Negative	Negative	Negative	Asymptomatic	No	31-45	Male	Single	High School	Employer	> 1000	5 to 7	Urban	Hinduism	Good	Supply water	Hygenic	Yes	Yes	No	No	No	Yes
MPL-A-960	May, 2013	Positive	Positive	Positive	Eh	Symptomatic	Yes	< 15	Female	Single	Primary education	Student/Preschool	500-1000	5 to 7	Urban	Hinduism	Medium	Supply water	Hygenic	No	Yes	No	No	Yes	Yes
MPL-A-961	May, 2013	Negative	Negative	Negative	Negative	Symptomatic	No	31-45	Female	Married	High School	Merchant	< 500	< 5	Urban	Hinduism	Medium	Well/ Pond/ River	Hygenic	Yes	Yes	No	No	No	Yes
MPL-A-962	May, 2013	Negative	Negative	Negative	Negative	Asymptomatic	No	< 15	Male	Single	Illiterate	Laborer/ Farmer/ Driver	< 500	5 to 7	Urban	Christian	Poor	Well/ Pond/ River	Un-hygenic	No	Yes	Yes	No	Yes	No/ Not always
MPL-A-963	May, 2013	Negative	Negative	Negative	Negative	Symptomatic	No	31-45	Female	Married	College and above	House wife	< 500	Above 7	Rural	Christian	Poor	Well/ Pond/ River	Un-hygenic	Yes	Yes	No	Yes	Yes	Yes
MPL-A-964	May, 2013	Negative	Negative	Negative	Negative	Symptomatic	No	< 15	Male	Single	Primary education	Student/Preschool	< 500	< 5	Rural	Hinduism	Poor	Well/ Pond/ River	Un-hygenic	Yes	Yes	Yes	Yes	No	Yes
MPL-A-965	May, 2013	Positive	Negative	Negative	Negative	Asymptomatic	No	< 15	Female	Single	Illiterate	Student/Preschool	< 500	5 to 7	Rural	Muslim	Poor	Both	Un-hygenic	Yes	No	No	No	No	Yes
MPL-A-966	May, 2013	Negative	Negative	Negative	Negative	Symptomatic	Yes	31-45	Male	Married	College and above	Employer	> 1000	5 to 7	Rural	Hinduism	Good	Supply water	Hygenic	No	Yes	Yes	No	No	Yes
MPL-A-967	May, 2013	Negative	Negative	Negative	Negative	Asymptomatic	No	< 15	Female	Single	Primary education	Student/Preschool	< 500	5 to 7	Rural	Muslim	Medium	Both	Un-hygenic	Yes	No	No	Yes	Yes	Yes
MPL-A-968	May, 2013	Negative	Negative	Negative	Negative	Symptomatic	No	< 15	Male	Single	Primary education	Laborer/ Farmer/ Driver	< 500	5 to 7	Urban	Hinduism	Poor	Both	Un-hygenic	No	Yes	Yes	No	Yes	No/ Not always
MPL-A-969	May, 2013	Negative	Negative	Negative	Negative	Asymptomatic	No	< 15	Female	Single	High School	Student/Preschool	< 500	Above 7	Rural	Hinduism	Medium	Well/ Pond/ River	Un-hygenic	No	Yes	No	No	Yes	Yes
MPL-A-970	May, 2013	Negative	Negative	Negative	Negative	Symptomatic	Yes	15-30	Male	Single	College and above	Merchant	500-1000	Above 7	Rural	Muslim	Medium	Supply water	Hygenic	Yes	Yes	Yes	Yes	No	Yes
MPL-A-971	May, 2013	Negative	Negative	Negative	Negative	Symptomatic	No	31-45	Male	Single	High School	Merchant	500-1000	5 to 7	Urban	Hinduism	Medium	Supply water	Hygenic	No	No	No	No	Yes	Yes
MPL-A-972	May, 2013	Negative	Negative	Negative	Negative	Asymptomatic	No	15-30	Male	Single	High School	Student/Preschool	500-1000	Above 7	Rural	Christian	Medium	Supply water	Hygenic	Yes	Yes	Yes	Yes	Yes	Yes
MPL-A-973	June, 2013	Negative	Negative	Negative	Negative	Asymptomatic	No	> 45	Female	Married	Primary education	House wife	500-1000	Above 7	Rural	Christian	Medium	Supply water	Hygenic	Yes	No	No	Yes	Yes	Yes
MPL-A-974	June, 2013	Negative	Negative	Negative	Negative	Symptomatic	Yes	15-30	Male	Single	College and above	Employer	> 1000	Above 7	Rural	Hinduism	Good	Supply water	Hygenic	No	Yes	Yes	Yes	No	Yes
MPL-A-975	June, 2013	Negative	Negative	Negative	Negative	Symptomatic	No	< 15	Female	Single	Primary education	Student/Preschool	< 500	5 to 7	Urban	Muslim	Medium	Both	Hygenic	No	No	Yes	Yes	Yes	Yes
MPL-A-976	June, 2013	Negative	Negative	Negative	Negative	Asymptomatic	No	31-45	Female	Single	College and above	Employer	> 1000	5 to 7	Urban	Hinduism	Good	Supply water	Hygenic	No	Yes	No	Yes	No	Yes
MPL-A-977	June, 2013	Positive	Negative	Positive	Eh + Em	Symptomatic	No	< 15	Male	Single	Primary education	Student/Preschool	< 500	Above 7	Rural	Muslim	Poor	Well/ Pond/ River	Un-hygenic	Yes	Yes	No	No	Yes	No/ Not always
MPL-A-978	June, 2013	Positive	Negative	Positive	Eh	Asymptomatic	No	> 45	Female	Married	Primary education	Laborer/ Farmer/ Driver	< 500	5 to 7	Urban	Christian	Poor	Both	Un-hygenic	No	Yes	Yes	Yes	Yes	No/ Not always
MPL-A-979	June, 2013	Negative	Negative	Negative	Negative	Asymptomatic	No	< 15	Female	Single	Illiterate	Student/Preschool	500-1000	Above 7	Rural	Hinduism	Medium	Supply water	Hygenic	Yes	No	No	No	No	Yes
MPL-A-980	June, 2013	Negative	Negative	Negative	Negative	Symptomatic	No	< 15	Male	Single	Primary education	Laborer/ Farmer/ Driver	< 500	< 5	Urban	Hinduism	Poor	Well/ Pond/ River	Un-hygenic	Yes	Yes	No	No	Yes	No/ Not always
MPL-A-981	June, 2013	Negative	Negative	Negative	Negative	Symptomatic	No	< 15	Female	Single	Illiterate	Student/Preschool	500-1000	5 to 7	Rural	Muslim	Medium	Supply water	Hygenic	Yes	Yes	No	No	No	Yes
MPL-A-982	June, 2013	Negative	Negative	Negative	Negative	Asymptomatic	No	31-45	Female	Single	Primary education	Laborer/ Farmer/ Driver	< 500	5 to 7	Urban	Hinduism	Poor	Well/ Pond/ River	Un-hygenic	Yes	Yes	Yes	No	Yes	No/ Not always
MPL-A-983	June, 2013	Positive	Positive	Positive	Eh + Ed	Asymptomatic	No	31-45	Female	Married	Illiterate	House wife	< 500	5 to 7	Rural	Hinduism	Poor	Well/ Pond/ River	Un-hygenic	Yes	Yes	Yes	Yes	No	No/ Not always
MPL-A-984	June, 2013	Negative	Negative	Negative	Negative	Asymptomatic	No	31-45	Female	Married	College and above	House wife	500-1000	5 to 7	Urban	Muslim	Medium	Supply water	Hygenic	No	Yes	Yes	No	No	Yes
MPL-A-985	June, 2013	Positive	Positive	Positive	Eh	Asymptomatic	No	31-45	Male	Married	Primary education	Merchant	< 500	5 to 7	Rural	Muslim	Poor	Well/ Pond/ River	Un-hygenic	Yes	Yes	Yes	No	No	Yes
MPL-A-986	June, 2013	Negative	Negative	Negative	Negative	Symptomatic	No	< 15	Female	Single	Illiterate	Student/Preschool	500-1000	Above 7	Rural	Christian	Medium	Supply water	Hygenic	No	Yes	No	No	No	Yes
MPL-A-987	June, 2013	Negative	Negative	Negative	Negative	Asymptomatic	No	< 15	Male	Single	Primary education	Student/Preschool	< 500	Above 7	Rural	Christian	Medium	Well/ Pond/ River	Un-hygenic	Yes	No	Yes	No	Yes	Yes
MPL-A-988	June, 2013	Negative	Negative	Negative	Negative	Symptomatic	No	> 45	Female	Married	College and above	Employer	> 1000	5 to 7	Urban	Muslim	Good	Supply water	Hygenic	No	Yes	Yes	No	No	Yes
MPL-A-989	June, 2013	Negative	Negative	Positive	Ed	Asymptomatic	No	31-45	Male	Single	Primary education	Merchant	< 500	Above 7	Urban	Muslim	Medium	Both	Un-hygenic	Yes	Yes	No	No	No	No/ Not always
MPL-A-990	June, 2013	Negative	Negative	Negative	Negative	Asymptomatic	No	> 45	Female	Married	College and above	Employer	> 1000	< 5	Urban	Christian	Good	Supply water	Hygenic	No	Yes	Yes	No	No	Yes
MPL-A-991	June, 2013	Positive	Positive	Negative	Em	Asymptomatic	No	31-45	Male	Single	Illiterate	Laborer/ Farmer/ Driver	< 500	5 to 7	Urban	Christian	Medium	Well/ Pond/ River	Un-hygenic	Yes	Yes	No	No	No	No/ Not always
MPL-A-992	June, 2013	Negative	Negative	Negative	Negative	Asymptomatic	No	> 45	Female	Married	Illiterate	House wife	500-1000	< 5	Urban	Muslim	Medium	Supply water	Hygenic	No	Yes	Yes	No	Yes	Yes
MPL-A-993	June, 2013	Positive	Positive	Positive	Eh + Ed	Asymptomatic	No	31-45	Female	Married	Primary education	Laborer/ Farmer/ Driver	500-1000	5 to 7	Rural	Muslim	Medium	Well/ Pond/ River	Hygenic	Yes	Yes	Yes	Yes	Yes	No/ Not always
MPL-A-994	June, 2013	Negative	Negative	Negative	Negative	Asymptomatic	No	> 45	Male	Single	Illiterate	Merchant	500-1000	5 to 7	Urban	Muslim	Medium	Supply water	Hygenic	Yes	No	No	Yes	Yes	Yes
MPL-A-995	June, 2013	Negative	Negative	Negative	Negative	Symptomatic	No	15-30	Male	Single	College and above	Student/Preschool	500-1000	Above 7	Rural	Hinduism	Medium	Supply water	Hygenic	Yes	No	No	No	Yes	Yes
MPL-A-996	June, 2013	Negative	Negative	Negative	Negative	Symptomatic	No	< 15	Male	Single	Illiterate	Student/Preschool	500-1000	5 to 7	Urban	Hinduism	Medium	Supply water	Hygenic	No	Yes	No	No	No	Yes
MPL-A-997	June, 2013	Negative	Negative	Negative	Negative	Asymptomatic	No	31-45	Female	Married	High School	Merchant	< 500	Above 7	Rural	Hinduism	Medium	Well/ Pond/ River	Un-hygenic	Yes	Yes	Yes	No	No	Yes
MPL-A-998	June, 2013	Negative	Negative	Positive	Ed	Asymptomatic	No	31-45	Male	Single	High School	Employer	> 1000	5 to 7	Urban	Christian	Good	Supply water	Hygenic	Yes	Yes	No	No	No	Yes
MPL-A-999	June, 2013	Negative	Negative	Negative	Negative	Asymptomatic	No	< 15	Female	Single	Primary education	Laborer/ Farmer/ Driver	< 500	< 5	Urban	Hinduism	Poor	Well/ Pond/ River	Un-hygenic	No	Yes	Yes	No	No	No/ Not always
MPL-A-1000	June, 2013	Negative	Negative	Negative	Negative	Asymptomatic	No	< 15	Female	Single	Illiterate	Student/Preschool	500-1000	< 5	Rural	Christian	Medium	Supply water	Hygenic	No	No	No	No	No	Yes
MPL-A-1001	June, 2013	Negative	Negative	Positive	Eh	Asymptomatic	No	< 15	Female	Single	Illiterate	Student/Preschool	> 1000	Above 7	Urban	Hinduism	Medium	Supply water	Hygenic	No	Yes	No	No	No	Yes
MPL-A-1002	June, 2013	Negative	Negative	Negative	Negative	Asymptomatic	No	31-45	Male	Single	College and above	Employer	> 1000	5 to 7	Urban	Hinduism	Good	Supply water	Hygenic	No	Yes	Yes	No	No	Yes
MPL-A-1003	June, 2013	Negative	Negative	Positive	Em + Ed	Asymptomatic	No	31-45	Male	Married	College and above	Merchant	< 500	Above 7	Urban	Muslim	Medium	Both	Un-hygenic	Yes	Yes	No	Yes	No	No/ Not always
MPL-A-1004	June, 2013	Positive	Negative	Negative	Negative	Symptomatic	No	15-30	Female	Married	College and above	House wife	< 500	5 to 7	Urban	Christian	Medium	Well/ Pond/ River	Un-hygenic	Yes	No	Yes	Yes	No	Yes
MPL-A-1005	June, 2013	Negative	Negative	Negative	Negative	Symptomatic	Yes	< 15	Male	Single	Primary education	Student/Preschool	500-1000	Above 7	Rural	Christian	Medium	Supply water	Hygenic	Yes	No	No	Yes	No	Yes
MPL-A-1006	July, 2013	Negative	Negative	Negative	Negative	Symptomatic	No	< 15	Female	Single	High School	Student/Preschool	500-1000	5 to 7	Rural	Muslim	Medium	Supply water	Hygenic	Yes	Yes	Yes	No	Yes	Yes
MPL-A-1007	July, 2013	Positive	Negative	Negative	Em	Asymptomatic	No	31-45	Male	Single	Primary education	Laborer/ Farmer/ Driver	< 500	Above 7	Urban	Muslim	Poor	Both	Un-hygenic	Yes	Yes	No	No	No	No/ Not always
MPL-A-1008	July, 2013	Positive	Negative	Negative	Em	Asymptomatic	No	31-45	Male	Single	College and above	Employer	500-1000	< 5	Urban	Muslim	Medium	Supply water	Un-hygenic	Yes	Yes	No	No	No	Yes
MPL-A-1009	July, 2013	Negative	Negative	Negative	Negative	Asymptomatic	No	< 15	Female	Single	Illiterate	Student/Preschool	< 500	5 to 7	Urban	Christian	Medium	Well/ Pond/ River	Un-hygenic	No	Yes	No	No	No	Yes
MPL-A-1010	July, 2013	Positive	Positive	Positive	Eh + Em	Asymptomatic	No	< 15	Female	Single	High School	Student/Preschool	< 500	5 to 7	Rural	Hinduism	Poor	Well/ Pond/ River	Un-hygenic	Yes	Yes	Yes	No	Yes	Yes
MPL-A-1011	July, 2013	Negative	Negative	Negative	Negative	Symptomatic	No	31-45	Male	Married	Illiterate	Laborer/ Farmer/ Driver	< 500	< 5	Urban	Muslim	Poor	Well/ Pond/ River	Un-hygenic	No	Yes	Yes	No	No	No/ Not always
MPL-A-1012	July, 2013	Positive	Negative	Negative	Em	Asymptomatic	No	31-45	Male	Single	High School	Merchant	500-1000	5 to 7	Urban	Muslim	Medium	Supply water	Hygenic	Yes	Yes	No	No	No	No/ Not always
MPL-A-1013	July, 2013	Negative	Negative	Negative	Negative	Asymptomatic	No	31-45	Female	Married	Primary education	House wife	< 500	5 to 7	Urban	Hinduism	Medium	Both	Un-hygenic	No	Yes	Yes	No	No	Yes
MPL-A-1014	July, 2013	Positive	Negative	Positive	Eh	Asymptomatic	No	> 45	Female	Married	Primary education	Laborer/ Farmer/ Driver	< 500	5 to 7	Rural	Hinduism	Poor	Well/ Pond/ River	Un-hygenic	Yes	Yes	Yes	Yes	Yes	No/ Not always
MPL-A-1015	July, 2013	Negative	Negative	Negative	Negative	Symptomatic	No	15-30	Female	Married	Primary education	Merchant	500-1000	Above 7	Rural	Hinduism	Medium	Supply water	Hygenic	No	No	No	Yes	No	No/ Not always
MPL-A-1016	July, 2013	Negative	Negative	Negative	Negative	Symptomatic	No	< 15	Female	Single	Primary education	Student/Preschool	500-1000	Above 7	Rural	Hinduism	Medium	Supply water	Hygenic	Yes	No	No	No	Yes	No/ Not always
MPL-A-1017	July, 2013	Positive	Positive	Positive	Ed	Asymptomatic	No	31-45	Male	Single	College and above	Merchant	500-1000	5 to 7	Urban	Muslim	Medium	Supply water	Hygenic	No	No	No	No	No	No/ Not always
MPL-A-1018	July, 2013	Negative	Negative	Negative	Negative	Asymptomatic	No	31-45	Female	Married	College and above	House wife	< 500	5 to 7	Urban	Muslim	Medium	Well/ Pond/ River	Un-hygenic	Yes	Yes	Yes	Yes	No	Yes
MPL-A-1019	July, 2013	Positive	Negative	Positive	Eh + Em	Symptomatic	No	> 45	Male	Married	Primary education	Merchant	500-1000	5 to 7	Rural	Hinduism	Medium	Supply water	Hygenic	No	Yes	Yes	Yes	No	Yes
MPL-A-1020	July, 2013	Negative	Negative	Negative	Negative	Asymptomatic	No	< 15	Female	Single	Illiterate	Laborer/ Farmer/ Driver	500-1000	5 to 7	Urban	Hinduism	Medium	Supply water	Hygenic	No	Yes	No	Yes	Yes	No/ Not always
MPL-A-1021	July, 2013	Negative	Negative	Negative	Negative	Asymptomatic	No	< 15	Male	Single	Primary education	Student/Preschool	500-1000	Above 7	Rural	Muslim	Medium	Supply water	Hygenic	Yes	No	No	No	Yes	No/ Not always
MPL-A-1022	July, 2013	Negative	Negative	Negative	Negative	Symptomatic	No	< 15	Female	Single	High School	Student/Preschool	500-1000	Above 7	Rural	Muslim	Medium	Supply water	Hygenic	Yes	No	Yes	Yes	Yes	No/ Not always
MPL-A-1023	July, 2013	Positive	Positive	Positive	Eh	Asymptomatic	No	< 15	Female	Single	Primary education	Student/Preschool	> 1000	5 to 7	Urban	Hinduism	Medium	Supply water	Hygenic	No	Yes	No	No	No	Yes
MPL-A-1024	July, 2013	Positive	Positive	Positive	Eh	Asymptomatic	No	> 45	Female	Married	Primary education	Laborer/ Farmer/ Driver	< 500	5 to 7	Urban	Hinduism	Poor	Both	Un-hygenic	No	Yes	Yes	Yes	Yes	No/ Not always
MPL-A-1025	July, 2013	Positive	Positive	Positive	Eh + Ed + Em	Symptomatic	Yes	31-45	Female	Married	Primary education	Laborer/ Farmer/ Driver	< 500	Above 7	Rural	Muslim	Poor	Well/ Pond/ River	Un-hygenic	Yes	Yes	Yes	Yes	Yes	No/ Not always
MPL-A-1026	July, 2013	Negative	Negative	Negative	Negative	Asymptomatic	No	< 15	Male	Single	High School	Student/Preschool	< 500	< 5	Urban	Muslim	Medium	Both	Hygenic	No	Yes	Yes	No	No	Yes
MPL-A-1027	July, 2013	Negative	Negative	Positive	Ed	Asymptomatic	No	31-45	Male	Single	Primary education	Merchant	< 500	5 to 7	Urban	Christian	Medium	Both	Un-hygenic	Yes	Yes	No	No	No	No/ Not always
MPL-A-1028	July, 2013	Negative	Negative	Negative	Negative	Asymptomatic	No	31-45	Female	Married	College and above	House wife	< 500	5 to 7	Rural	Muslim	Medium	Both	Un-hygenic	No	Yes	Yes	No	No	Yes
MPL-A-1029	July, 2013	Positive	Negative	Positive	Ed	Asymptomatic	No	31-45	Female	Single	Primary education	House wife	< 500	5 to 7	Urban	Muslim	Medium	Both	Un-hygenic	Yes	Yes	No	No	No	No/ Not always
MPL-A-1030	July, 2013	Negative	Negative	Negative	Negative	Symptomatic	No	> 45	Female	Married	Primary education	Employer	> 1000	< 5	Rural	Hinduism	Good	Supply water	Hygenic	Yes	No	No	No	No	Yes
MPL-A-1031	July, 2013	Positive	Negative	Positive	Ed	Asymptomatic	No	31-45	Male	Single	Primary education	Employer	500-1000	< 5	Rural	Muslim	Medium	Supply water	Un-hygenic	No	Yes	No	No	No	Yes
MPL-A-1032	July, 2013	Negative	Negative	Negative	Negative	Asymptomatic	No	> 45	Male	Married	College and above	Merchant	< 500	5 to 7	Urban	Muslim	Medium	Well/ Pond/ River	Un-hygenic	No	Yes	Yes	Yes	No	Yes
MPL-A-1033	July, 2013	Negative	Positive	Positive	Eh + Em	Symptomatic	Yes	> 45	Female	Married	Primary education	Laborer/ Farmer/ Driver	< 500	5 to 7	Urban	Muslim	Poor	Both	Un-hygenic	No	Yes	Yes	Yes	Yes	No/ Not always
MPL-A-1034	July, 2013	Positive	Negative	Positive	Em + Ed	Asymptomatic	No	31-45	Male	Single	Primary education	Laborer/ Farmer/ Driver	< 500	Above 7	Urban	Muslim	Poor	Well/ Pond/ River	Un-hygenic	Yes	Yes	No	Yes	No	No/ Not always
MPL-A-1035	July, 2013	Positive	Negative	Negative	Negative	Symptomatic	No	> 45	Female	Single	Primary education	Employer	> 1000	< 5	Urban	Hinduism	Good	Supply water	Hygenic	Yes	Yes	No	Yes	No	Yes
MPL-A-1036	July, 2013	Negative	Negative	Negative	Negative	Symptomatic	No	< 15	Male	Single	High School	Student/Preschool	500-1000	Above 7	Rural	Muslim	Medium	Supply water	Hygenic	No	Yes	No	No	No	Yes
MPL-A-1037	July, 2013	Positive	Positive	Positive	Eh + Ed	Asymptomatic	No	< 15	Male	Single	High School	Student/Preschool	500-1000	5 to 7	Urban	Muslim	Medium	Supply water	Hygenic	No	Yes	No	Yes	Yes	Yes
MPL-A-1038	July, 2013	Negative	Negative	Negative	Negative	Asymptomatic	No	< 15	Female	Single	Primary education	Student/Preschool	500-1000	< 5	Urban	Muslim	Medium	Supply water	Hygenic	No	No	Yes	No	Yes	Yes
MPL-A-1039	July, 2013	Positive	Positive	Positive	Eh + Em	Symptomatic	Yes	> 45	Female	Married	Primary education	Laborer/ Farmer/ Driver	< 500	5 to 7	Rural	Muslim	Poor	Well/ Pond/ River	Un-hygenic	Yes	Yes	Yes	Yes	Yes	No/ Not always
MPL-A-1040	July, 2013	Positive	Positive	Positive	Eh + Ed	Asymptomatic	No	< 15	Male	Single	Illiterate	Student/Preschool	500-1000	5 to 7	Urban	Muslim	Medium	Supply water	Un-hygenic	No	Yes	No	No	No	Yes
MPL-A-1041	July, 2013	Positive	Positive	Positive	Em + Ed	Asymptomatic	No	31-45	Male	Single	Illiterate	Laborer/ Farmer/ Driver	500-1000	Above 7	Rural	Muslim	Poor	Well/ Pond/ River	Hygenic	Yes	Yes	No	No	No	No/ Not always
MPL-A-1042	July, 2013	Negative	Negative	Negative	Negative	Symptomatic	Yes	15-30	Male	Married	College and above	Student/Preschool	500-1000	5 to 7	Urban	Muslim	Medium	Supply water	Hygenic	No	Yes	Yes	No	No	Yes
MPL-A-1043	July, 2013	Negative	Negative	Negative	Negative	Asymptomatic	No	31-45	Male	Married	College and above	Merchant	500-1000	5 to 7	Urban	Hinduism	Medium	Supply water	Hygenic	Yes	No	Yes	No	No	Yes
MPL-A-1044	August, 2013	Negative	Positive	Positive	Eh	Asymptomatic	No	> 45	Male	Married	Primary education	Laborer/ Farmer/ Driver	< 500	5 to 7	Rural	Hinduism	Poor	Well/ Pond/ River	Un-hygenic	No	No	Yes	Yes	Yes	No/ Not always
MPL-A-1045	August, 2013	Negative	Negative	Negative	Negative	Asymptomatic	No	> 45	Male	Married	College and above	Merchant	500-1000	5 to 7	Urban	Muslim	Medium	Supply water	Hygenic	Yes	Yes	No	Yes	No	Yes
MPL-A-1046	August, 2013	Negative	Negative	Negative	Negative	Symptomatic	No	< 15	Male	Single	Primary education	Student/Preschool	500-1000	< 5	Urban	Hinduism	Medium	Supply water	Hygenic	Yes	No	No	No	No	No/ Not always
MPL-A-1047	August, 2013	Positive	Positive	Positive	Eh	Asymptomatic	No	< 15	Female	Single	Illiterate	Student/Preschool	< 500	5 to 7	Urban	Muslim	Poor	Both	Un-hygenic	No	Yes	No	No	No	Yes
MPL-A-1048	August, 2013	Positive	Positive	Positive	Eh	Asymptomatic	No	< 15	Male	Single	Illiterate	Student/Preschool	500-1000	5 to 7	Rural	Hinduism	Medium	Both	Hygenic	No	Yes	No	No	No	Yes
MPL-A-1049	August, 2013	Positive	Negative	Positive	Em + Ed	Asymptomatic	No	31-45	Male	Married	Primary education	Laborer/ Farmer/ Driver	< 500	5 to 7	Rural	Christian	Poor	Well/ Pond/ River	Un-hygenic	Yes	Yes	No	No	No	No/ Not always
MPL-A-1050	August, 2013	Negative	Negative	Negative	Negative	Asymptomatic	No	> 45	Male	Married	High School	Employer	> 1000	< 5	Urban	Hinduism	Good	Supply water	Hygenic	No	Yes	Yes	No	No	Yes
MPL-A-1051	August, 2013	Positive	Negative	Negative	Em	Asymptomatic	No	31-45	Male	Single	College and above	Merchant	500-1000	5 to 7	Urban	Christian	Medium	Supply water	Un-hygenic	Yes	No	No	No	No	No/ Not always
MPL-A-1052	August, 2013	Negative	Negative	Negative	Negative	Asymptomatic	No	15-30	Female	Married	College and above	House wife	< 500	< 5	Urban	Christian	Medium	Both	Un-hygenic	No	No	Yes	No	No	Yes
MPL-A-1053	August, 2013	Negative	Negative	Negative	Negative	Symptomatic	No	< 15	Male	Single	Primary education	Student/Preschool	500-1000	< 5	Urban	Christian	Medium	Supply water	Hygenic	No	Yes	Yes	No	No	Yes
MPL-A-1054	August, 2013	Positive	Negative	Positive	Eh	Asymptomatic	No	< 15	Female	Single	Illiterate	Student/Preschool	500-1000	5 to 7	Rural	Hinduism	Medium	Both	Un-hygenic	No	Yes	No	No	No	Yes
MPL-A-1055	August, 2013	Negative	Negative	Negative	Negative	Symptomatic	No	31-45	Male	Married	Primary education	Merchant	500-1000	5 to 7	Rural	Hinduism	Medium	Supply water	Hygenic	No	Yes	No	Yes	Yes	Yes
MPL-A-1056	August, 2013	Negative	Negative	Negative	Negative	Symptomatic	No	31-45	Male	Married	College and above	Employer	> 1000	5 to 7	Urban	Christian	Good	Supply water	Hygenic	No	No	Yes	No	No	Yes
MPL-A-1057	August, 2013	Positive	Negative	Positive	Ed	Asymptomatic	No	31-45	Male	Single	College and above	Employer	500-1000	< 5	Urban	Muslim	Medium	Supply water	Un-hygenic	Yes	Yes	No	No	No	Yes
MPL-A-1058	August, 2013	Negative	Negative	Negative	Negative	Symptomatic	No	< 15	Male	Single	Illiterate	Student/Preschool	500-1000	Above 7	Rural	Muslim	Medium	Supply water	Hygenic	Yes	Yes	No	No	No	Yes
MPL-A-1059	August, 2013	Negative	Negative	Negative	Negative	Symptomatic	No	> 45	Male	Single	Illiterate	Laborer/ Farmer/ Driver	500-1000	5 to 7	Rural	Hinduism	Medium	Supply water	Hygenic	No	Yes	No	No	Yes	No/ Not always
MPL-A-1060	August, 2013	Negative	Negative	Positive	Ed	Asymptomatic	No	31-45	Female	Single	Illiterate	Laborer/ Farmer/ Driver	< 500	5 to 7	Urban	Muslim	Medium	Both	Un-hygenic	Yes	Yes	No	No	No	No/ Not always
MPL-A-1061	August, 2013	Negative	Negative	Negative	Negative	Asymptomatic	No	> 45	Male	Married	High School	Employer	> 1000	< 5	Urban	Christian	Good	Supply water	Hygenic	No	No	Yes	No	No	Yes
MPL-A-1062	August, 2013	Positive	Positive	Positive	Eh	Asymptomatic	No	31-45	Male	Single	Primary education	Merchant	< 500	5 to 7	Rural	Muslim	Poor	Well/ Pond/ River	Un-hygenic	Yes	Yes	Yes	No	No	No/ Not always
MPL-A-1063	August, 2013	Negative	Negative	Negative	Negative	Asymptomatic	No	> 45	Male	Married	College and above	Employer	> 1000	< 5	Rural	Hinduism	Good	Supply water	Hygenic	No	Yes	Yes	No	No	Yes
MPL-A-1064	August, 2013	Positive	Negative	Positive	Em + Ed	Asymptomatic	No	31-45	Male	Married	High School	Laborer/ Farmer/ Driver	500-1000	Above 7	Rural	Muslim	Poor	Supply water	Hygenic	Yes	Yes	No	Yes	No	No/ Not always
MPL-A-1065	August, 2013	Negative	Negative	Negative	Negative	Asymptomatic	No	< 15	Male	Single	Illiterate	Student/Preschool	< 500	Above 7	Rural	Muslim	Medium	Well/ Pond/ River	Un-hygenic	Yes	No	No	No	No	Yes
MPL-A-1066	August, 2013	Positive	Positive	Positive	Eh	Symptomatic	Yes	< 15	Male	Single	High School	Student/Preschool	< 500	Above 7	Rural	Hinduism	Poor	Well/ Pond/ River	Un-hygenic	Yes	Yes	No	Yes	Yes	Yes
MPL-A-1067	August, 2013	Negative	Negative	Negative	Negative	Symptomatic	No	< 15	Female	Single	Illiterate	Student/Preschool	< 500	Above 7	Rural	Muslim	Medium	Well/ Pond/ River	Un-hygenic	Yes	Yes	No	No	No	Yes
MPL-A-1068	August, 2013	Negative	Negative	Negative	Negative	Symptomatic	No	31-45	Male	Married	Illiterate	Laborer/ Farmer/ Driver	< 500	Above 7	Rural	Muslim	Poor	Well/ Pond/ River	Un-hygenic	Yes	No	Yes	Yes	Yes	No/ Not always
MPL-A-1069	August, 2013	Positive	Positive	Positive	Eh	Asymptomatic	No	> 45	Female	Married	Primary education	Laborer/ Farmer/ Driver	< 500	5 to 7	Urban	Christian	Poor	Both	Un-hygenic	No	Yes	Yes	No	Yes	No/ Not always
MPL-A-1070	August, 2013	Negative	Negative	Negative	Negative	Asymptomatic	No	> 45	Female	Married	College and above	House wife	< 500	5 to 7	Urban	Muslim	Medium	Well/ Pond/ River	Hygenic	No	Yes	Yes	Yes	No	Yes
MPL-A-1071	August, 2013	Positive	Negative	Negative	Em	Asymptomatic	No	31-45	Male	Single	College and above	Employer	500-1000	< 5	Rural	Muslim	Medium	Supply water	Un-hygenic	No	Yes	No	No	No	Yes
MPL-A-1072	August, 2013	Negative	Negative	Negative	Negative	Asymptomatic	No	> 45	Male	Married	High School	Merchant	< 500	5 to 7	Urban	Hinduism	Poor	Both	Un-hygenic	No	Yes	Yes	Yes	No	Yes
MPL-A-1073	August, 2013	Negative	Negative	Negative	Negative	Symptomatic	Yes	15-30	Female	Single	High School	Student/Preschool	< 500	< 5	Urban	Muslim	Poor	Both	Hygenic	Yes	Yes	No	Yes	No	Yes
MPL-A-1074	August, 2013	Negative	Negative	Negative	Negative	Asymptomatic	No	31-45	Female	Married	College and above	House wife	< 500	< 5	Rural	Hinduism	Poor	Well/ Pond/ River	Hygenic	Yes	No	Yes	Yes	No	Yes
MPL-A-1075	August, 2013	Positive	Negative	Positive	Ed	Asymptomatic	No	31-45	Male	Single	High School	Merchant	< 500	5 to 7	Rural	Christian	Medium	Both	Un-hygenic	Yes	Yes	No	No	No	No/ Not always
MPL-A-1076	August, 2013	Negative	Negative	Negative	Negative	Symptomatic	No	< 15	Female	Single	High School	Student/Preschool	< 500	5 to 7	Urban	Muslim	Medium	Well/ Pond/ River	Un-hygenic	No	Yes	No	No	Yes	Yes
MPL-A-1077	August, 2013	Positive	Negative	Positive	Ed	Asymptomatic	No	31-45	Male	Single	High School	Laborer/ Farmer/ Driver	< 500	5 to 7	Rural	Christian	Poor	Well/ Pond/ River	Un-hygenic	No	Yes	No	No	No	No/ Not always
MPL-A-1078	August, 2013	Negative	Negative	Negative	Negative	Asymptomatic	No	< 15	Female	Single	High School	Student/Preschool	500-1000	Above 7	Urban	Muslim	Medium	Supply water	Hygenic	No	Yes	Yes	Yes	Yes	No/ Not always
MPL-A-1079	August, 2013	Negative	Negative	Negative	Negative	Symptomatic	No	< 15	Male	Single	Primary education	Student/Preschool	500-1000	Above 7	Rural	Muslim	Medium	Supply water	Hygenic	Yes	No	Yes	Yes	Yes	No/ Not always
MPL-A-1080	August, 2013	Negative	Negative	Negative	Negative	Symptomatic	Yes	31-45	Male	Married	High School	Merchant	500-1000	Above 7	Rural	Muslim	Medium	Supply water	Hygenic	Yes	No	No	Yes	No	Yes
MPL-A-1081	August, 2013	Negative	Negative	Negative	Negative	Asymptomatic	No	> 45	Female	Married	College and above	House wife	< 500	Above 7	Rural	Muslim	Medium	Well/ Pond/ River	Un-hygenic	Yes	Yes	Yes	No	No	Yes
MPL-A-1082	August, 2013	Positive	Positive	Positive	Eh	Asymptomatic	No	< 15	Female	Single	Illiterate	Student/Preschool	500-1000	Above 7	Rural	Hinduism	Medium	Supply water	Un-hygenic	No	Yes	No	No	No	Yes
MPL-A-1083	August, 2013	Negative	Negative	Negative	Negative	Symptomatic	No	> 45	Female	Married	College and above	Employer	500-1000	< 5	Urban	Hinduism	Medium	Supply water	Hygenic	No	Yes	Yes	No	No	Yes
MPL-A-1084	August, 2013	Positive	Negative	Positive	Em + Ed	Asymptomatic	No	31-45	Female	Married	High School	Employer	500-1000	< 5	Urban	Muslim	Medium	Supply water	Un-hygenic	Yes	Yes	Yes	No	No	Yes
MPL-A-1085	August, 2013	Positive	Positive	Positive	Eh + Ed + Em	Symptomatic	Yes	15-30	Female	Single	Primary education	Laborer/ Farmer/ Driver	< 500	5 to 7	Rural	Muslim	Poor	Well/ Pond/ River	Un-hygenic	No	Yes	Yes	Yes	Yes	No/ Not always
MPL-A-1086	August, 2013	Negative	Negative	Negative	Negative	Asymptomatic	No	< 15	Male	Single	Primary education	Laborer/ Farmer/ Driver	< 500	< 5	Urban	Hinduism	Poor	Well/ Pond/ River	Un-hygenic	Yes	Yes	Yes	Yes	Yes	No/ Not always
MPL-A-1087	September, 2013	Negative	Negative	Negative	Negative	Symptomatic	No	< 15	Female	Single	Illiterate	Student/Preschool	< 500	5 to 7	Urban	Hinduism	Medium	Supply water	Un-hygenic	Yes	Yes	No	No	No	Yes
MPL-A-1088	September, 2013	Positive	Positive	Positive	Eh + Em	Symptomatic	Yes	< 15	Female	Single	High School	Student/Preschool	500-1000	5 to 7	Urban	Muslim	Medium	Supply water	Un-hygenic	No	Yes	Yes	Yes	Yes	No/ Not always
MPL-A-1089	September, 2013	Negative	Negative	Negative	Negative	Asymptomatic	No	< 15	Male	Single	Illiterate	Student/Preschool	500-1000	< 5	Rural	Muslim	Medium	Supply water	Hygenic	Yes	Yes	No	No	No	Yes
MPL-A-1090	September, 2013	Negative	Negative	Negative	Negative	Asymptomatic	No	31-45	Male	Married	High School	Merchant	500-1000	< 5	Rural	Muslim	Medium	Supply water	Hygenic	Yes	No	Yes	Yes	No	Yes
MPL-A-1091	September, 2013	Positive	Positive	Positive	Eh	Asymptomatic	No	31-45	Male	Married	Primary education	Merchant	500-1000	5 to 7	Urban	Hinduism	Medium	Supply water	Un-hygenic	No	Yes	Yes	No	No	No/ Not always
MPL-A-1092	September, 2013	Negative	Negative	Negative	Negative	Symptomatic	No	31-45	Female	Married	College and above	House wife	500-1000	Above 7	Rural	Muslim	Medium	Supply water	Hygenic	No	Yes	Yes	Yes	No	Yes
MPL-A-1093	September, 2013	Negative	Negative	Negative	Negative	Symptomatic	No	< 15	Male	Single	Illiterate	Student/Preschool	500-1000	Above 7	Rural	Muslim	Medium	Supply water	Hygenic	Yes	No	No	No	No	Yes
MPL-A-1094	September, 2013	Negative	Negative	Negative	Negative	Asymptomatic	No	> 45	Male	Married	Primary education	Laborer/ Farmer/ Driver	< 500	< 5	Rural	Muslim	Poor	Well/ Pond/ River	Un-hygenic	No	Yes	Yes	No	No	No/ Not always
MPL-A-1095	September, 2013	Positive	Negative	Negative	Em	Asymptomatic	No	31-45	Male	Single	Illiterate	Laborer/ Farmer/ Driver	< 500	5 to 7	Urban	Muslim	Medium	Both	Un-hygenic	Yes	Yes	No	No	No	No/ Not always
MPL-A-1096	September, 2013	Negative	Negative	Negative	Negative	Asymptomatic	No	< 15	Male	Single	Primary education	Student/Preschool	< 500	< 5	Urban	Muslim	Poor	Supply water	Hygenic	No	Yes	Yes	Yes	Yes	Yes
MPL-A-1097	September, 2013	Negative	Negative	Negative	Negative	Symptomatic	No	15-30	Male	Single	College and above	Student/Preschool	< 500	< 5	Urban	Hinduism	Poor	Supply water	Hygenic	No	No	Yes	Yes	No	Yes
MPL-A-1098	September, 2013	Negative	Negative	Negative	Negative	Asymptomatic	No	> 45	Female	Married	College and above	House wife	< 500	5 to 7	Urban	Muslim	Poor	Supply water	Un-hygenic	No	Yes	Yes	No	No	Yes
MPL-A-1099	September, 2013	Positive	Positive	Positive	Eh + Ed	Asymptomatic	No	31-45	Female	Married	Primary education	Laborer/ Farmer/ Driver	< 500	5 to 7	Rural	Muslim	Poor	Well/ Pond/ River	Un-hygenic	Yes	Yes	Yes	Yes	Yes	No/ Not always
MPL-A-1100	September, 2013	Positive	Positive	Positive	Eh + Ed	Asymptomatic	No	< 15	Female	Single	Illiterate	Student/Preschool	< 500	5 to 7	Urban	Muslim	Poor	Supply water	Un-hygenic	Yes	Yes	No	No	No	Yes
MPL-A-1101	September, 2013	Negative	Negative	Negative	Negative	Symptomatic	No	31-45	Male	Married	College and above	Merchant	500-1000	5 to 7	Rural	Hinduism	Medium	Supply water	Hygenic	Yes	Yes	No	No	No	Yes
MPL-A-1102	September, 2013	Negative	Negative	Negative	Negative	Symptomatic	No	< 15	Male	Single	Illiterate	Student/Preschool	500-1000	Above 7	Rural	Muslim	Medium	Supply water	Hygenic	Yes	No	No	No	No	Yes
MPL-A-1103	September, 2013	Negative	Negative	Negative	Negative	Asymptomatic	No	< 15	Male	Single	Primary education	Student/Preschool	500-1000	< 5	Rural	Hinduism	Medium	Supply water	Hygenic	No	Yes	Yes	Yes	No	Yes
MPL-A-1104	September, 2013	Negative	Negative	Negative	Negative	Symptomatic	No	< 15	Female	Single	Illiterate	Laborer/ Farmer/ Driver	< 500	< 5	Urban	Hinduism	Poor	Well/ Pond/ River	Un-hygenic	No	No	Yes	No	Yes	No/ Not always
MPL-A-1105	September, 2013	Positive	Negative	Positive	Ed	Asymptomatic	No	31-45	Female	Single	High School	Merchant	< 500	5 to 7	Urban	Christian	Medium	Supply water	Un-hygenic	Yes	Yes	No	No	No	No/ Not always
MPL-A-1106	September, 2013	Negative	Negative	Negative	Negative	Asymptomatic	No	> 45	Male	Married	College and above	Merchant	500-1000	Above 7	Rural	Christian	Medium	Supply water	Hygenic	Yes	Yes	No	Yes	No	Yes
MPL-A-1107	September, 2013	Negative	Negative	Negative	Negative	Asymptomatic	No	15-30	Male	Single	High School	Student/Preschool	500-1000	Above 7	Rural	Hinduism	Medium	Supply water	Hygenic	Yes	No	No	Yes	Yes	No/ Not always
MPL-A-1108	September, 2013	Negative	Negative	Negative	Negative	Symptomatic	No	> 45	Female	Married	College and above	House wife	500-1000	5 to 7	Urban	Muslim	Medium	Supply water	Hygenic	No	Yes	Yes	No	No	Yes
MPL-A-1109	September, 2013	Positive	Negative	Negative	Em	Asymptomatic	No	31-45	Male	Single	High School	Employer	500-1000	< 5	Rural	Muslim	Medium	Supply water	Un-hygenic	No	Yes	No	No	No	Yes
MPL-A-1110	September, 2013	Negative	Negative	Negative	Negative	Asymptomatic	No	> 45	Female	Married	College and above	Employer	500-1000	5 to 7	Urban	Hinduism	Medium	Supply water	Hygenic	No	Yes	Yes	No	No	Yes
MPL-A-1111	September, 2013	Positive	Negative	Positive	Eh + Ed	Asymptomatic	No	< 15	Female	Single	High School	Student/Preschool	< 500	5 to 7	Rural	Muslim	Poor	Both	Un-hygenic	Yes	Yes	Yes	Yes	Yes	No/ Not always
MPL-A-1112	September, 2013	Negative	Negative	Negative	Negative	Asymptomatic	No	> 45	Female	Married	High School	Employer	500-1000	< 5	Rural	Hinduism	Medium	Supply water	Hygenic	No	Yes	No	Yes	No	Yes
MPL-A-1113	September, 2013	Negative	Negative	Negative	Negative	Symptomatic	No	< 15	Male	Single	Primary education	Student/Preschool	500-1000	5 to 7	Rural	Muslim	Medium	Supply water	Hygenic	Yes	Yes	No	Yes	No	No/ Not always
MPL-A-1114	September, 2013	Negative	Negative	Negative	Negative	Symptomatic	No	31-45	Male	Single	College and above	Employer	500-1000	< 5	Urban	Hinduism	Medium	Supply water	Hygenic	Yes	No	Yes	No	No	Yes
MPL-A-1115	September, 2013	Positive	Positive	Positive	Eh	Asymptomatic	No	< 15	Male	Single	Illiterate	Student/Preschool	500-1000	5 to 7	Rural	Hinduism	Medium	Supply water	Un-hygenic	No	Yes	No	No	No	Yes
MPL-A-1116	September, 2013	Negative	Negative	Negative	Negative	Asymptomatic	No	> 45	Female	Married	College and above	House wife	< 500	< 5	Urban	Muslim	Medium	Supply water	Un-hygenic	No	Yes	Yes	No	No	Yes
MPL-A-1117	September, 2013	Negative	Negative	Positive	Ed	Asymptomatic	No	31-45	Male	Single	College and above	Merchant	500-1000	Above 7	Rural	Muslim	Medium	Supply water	Hygenic	Yes	Yes	Yes	No	No	No/ Not always
MPL-A-1118	September, 2013	Negative	Negative	Negative	Negative	Symptomatic	No	< 15	Male	Single	High School	Student/Preschool	< 500	< 5	Rural	Hinduism	Poor	Well/ Pond/ River	Hygenic	No	Yes	Yes	No	No	Yes
MPL-A-1119	September, 2013	Negative	Negative	Negative	Negative	Asymptomatic	No	< 15	Female	Single	High School	Student/Preschool	< 500	< 5	Urban	Muslim	Poor	Well/ Pond/ River	Un-hygenic	No	No	Yes	No	No	Yes
MPL-A-1120	September, 2013	Negative	Positive	Positive	Eh	Asymptomatic	No	> 45	Male	Married	Primary education	Laborer/ Farmer/ Driver	< 500	5 to 7	Urban	Hinduism	Poor	Both	Un-hygenic	No	Yes	Yes	No	Yes	No/ Not always
MPL-A-1121	September, 2013	Negative	Negative	Negative	Negative	Asymptomatic	No	> 45	Male	Married	College and above	Merchant	< 500	5 to 7	Urban	Hinduism	Poor	Well/ Pond/ River	Hygenic	No	Yes	No	Yes	No	Yes
MPL-A-1122	September, 2013	Negative	Negative	Negative	Negative	Symptomatic	No	< 15	Female	Single	Primary education	Student/Preschool	< 500	Above 7	Rural	Muslim	Medium	Well/ Pond/ River	Un-hygenic	Yes	No	Yes	No	No	Yes
MPL-A-1123	September, 2013	Negative	Negative	Negative	Negative	Symptomatic	No	15-30	Male	Single	College and above	Student/Preschool	< 500	Above 7	Rural	Muslim	Poor	Supply water	Un-hygenic	Yes	Yes	No	Yes	No	Yes
MPL-A-1124	September, 2013	Negative	Negative	Negative	Negative	Symptomatic	No	31-45	Male	Married	College and above	Employer	500-1000	< 5	Rural	Hinduism	Medium	Supply water	Hygenic	No	No	No	Yes	No	Yes
MPL-A-1125	September, 2013	Negative	Negative	Negative	Negative	Symptomatic	No	15-30	Female	Single	College and above	Student/Preschool	< 500	5 to 7	Rural	Muslim	Medium	Well/ Pond/ River	Un-hygenic	Yes	No	No	Yes	No	Yes
MPL-A-1126	October, 2013	Negative	Negative	Negative	Negative	Asymptomatic	No	> 45	Male	Married	College and above	Employer	> 1000	< 5	Rural	Hinduism	Good	Supply water	Hygenic	No	Yes	Yes	Yes	No	Yes
MPL-A-1127	October, 2013	Negative	Negative	Negative	Negative	Symptomatic	No	< 15	Female	Single	High School	Student/Preschool	< 500	< 5	Urban	Muslim	Medium	Supply water	Un-hygenic	Yes	Yes	No	No	No	Yes
MPL-A-1128	October, 2013	Positive	Positive	Positive	Eh	Asymptomatic	No	< 15	Female	Single	Illiterate	Student/Preschool	500-1000	5 to 7	Rural	Muslim	Medium	Supply water	Un-hygenic	Yes	No	Yes	No	No	Yes
MPL-A-1129	October, 2013	Negative	Negative	Negative	Negative	Asymptomatic	No	31-45	Female	Married	College and above	House wife	< 500	< 5	Urban	Muslim	Medium	Well/ Pond/ River	Hygenic	No	No	Yes	No	No	Yes
MPL-A-1130	October, 2013	Positive	Positive	Positive	Eh + Em	Symptomatic	Yes	< 15	Male	Single	Illiterate	Student/Preschool	< 500	5 to 7	Rural	Muslim	Poor	Both	Un-hygenic	Yes	Yes	No	No	No	Yes
MPL-A-1131	October, 2013	Negative	Negative	Negative	Negative	Asymptomatic	No	31-45	Male	Married	High School	Laborer/ Farmer/ Driver	< 500	< 5	Rural	Muslim	Poor	Well/ Pond/ River	Un-hygenic	Yes	Yes	Yes	Yes	Yes	No/ Not always
MPL-A-1132	October, 2013	Negative	Negative	Negative	Negative	Asymptomatic	No	< 15	Female	Single	Primary education	Student/Preschool	< 500	< 5	Urban	Muslim	Poor	Well/ Pond/ River	Hygenic	Yes	Yes	Yes	No	Yes	Yes
MPL-A-1133	October, 2013	Positive	Negative	Positive	Ed	Asymptomatic	No	31-45	Male	Single	Primary education	Laborer/ Farmer/ Driver	< 500	5 to 7	Rural	Christian	Medium	Supply water	Un-hygenic	Yes	Yes	No	No	No	No/ Not always
MPL-A-1134	October, 2013	Negative	Negative	Negative	Negative	Asymptomatic	No	< 15	Female	Single	Primary education	Student/Preschool	< 500	Above 7	Rural	Muslim	Poor	Well/ Pond/ River	Un-hygenic	No	Yes	No	No	No	Yes
MPL-A-1135	October, 2013	Negative	Negative	Negative	Negative	Symptomatic	No	< 15	Male	Single	Primary education	Student/Preschool	500-1000	5 to 7	Rural	Hinduism	Medium	Supply water	Hygenic	No	No	Yes	No	Yes	Yes
MPL-A-1136	October, 2013	Negative	Negative	Negative	Negative	Symptomatic	No	< 15	Female	Single	Illiterate	Student/Preschool	500-1000	< 5	Rural	Christian	Medium	Supply water	Hygenic	Yes	No	No	No	No	Yes
MPL-A-1137	October, 2013	Negative	Negative	Negative	Negative	Symptomatic	No	> 45	Female	Married	College and above	House wife	< 500	< 5	Urban	Christian	Medium	Well/ Pond/ River	Un-hygenic	Yes	Yes	No	No	No	Yes
MPL-A-1138	October, 2013	Negative	Negative	Negative	Negative	Symptomatic	No	15-30	Male	Single	High School	Merchant	500-1000	< 5	Rural	Christian	Medium	Supply water	Hygenic	No	No	Yes	No	No	Yes
MPL-A-1139	October, 2013	Negative	Negative	Negative	Negative	Asymptomatic	No	< 15	Male	Single	Primary education	Student/Preschool	< 500	< 5	Urban	Hinduism	Medium	Well/ Pond/ River	Un-hygenic	Yes	Yes	No	Yes	No	Yes
MPL-A-1140	October, 2013	Negative	Negative	Negative	Negative	Asymptomatic	No	< 15	Female	Single	Illiterate	Student/Preschool	500-1000	5 to 7	Urban	Muslim	Medium	Supply water	Hygenic	No	Yes	Yes	No	No	Yes
MPL-A-1141	October, 2013	Positive	Positive	Positive	Ed	Asymptomatic	No	15-30	Male	Single	High School	Student/Preschool	< 500	Above 7	Rural	Muslim	Medium	Supply water	Un-hygenic	No	Yes	No	No	No	No/ Not always
MPL-A-1142	October, 2013	Negative	Negative	Negative	Negative	Asymptomatic	No	< 15	Female	Single	Primary education	Laborer/ Farmer/ Driver	< 500	< 5	Urban	Christian	Poor	Well/ Pond/ River	Un-hygenic	No	Yes	Yes	No	Yes	No/ Not always
MPL-A-1143	October, 2013	Positive	Negative	Negative	Negative	Symptomatic	No	< 15	Male	Single	Illiterate	Student/Preschool	500-1000	< 5	Rural	Christian	Medium	Supply water	Hygenic	No	Yes	No	No	No	Yes
MPL-A-1144	October, 2013	Negative	Negative	Negative	Negative	Asymptomatic	No	< 15	Male	Single	Illiterate	Student/Preschool	500-1000	< 5	Rural	Christian	Medium	Supply water	Hygenic	No	No	No	No	No	Yes
MPL-A-1145	October, 2013	Negative	Negative	Negative	Negative	Symptomatic	No	< 15	Female	Single	Primary education	Laborer/ Farmer/ Driver	< 500	< 5	Urban	Hinduism	Poor	Both	Un-hygenic	Yes	Yes	Yes	No	Yes	No/ Not always
MPL-A-1146	October, 2013	Negative	Negative	Negative	Negative	Asymptomatic	No	< 15	Female	Single	Illiterate	Student/Preschool	500-1000	< 5	Rural	Muslim	Medium	Supply water	Hygenic	No	No	No	No	No	Yes
MPL-A-1147	October, 2013	Negative	Negative	Negative	Negative	Symptomatic	No	< 15	Male	Single	Primary education	Laborer/ Farmer/ Driver	500-1000	Above 7	Rural	Hinduism	Medium	Supply water	Hygenic	Yes	Yes	Yes	Yes	No	No/ Not always
MPL-A-1148	October, 2013	Negative	Negative	Negative	Negative	Symptomatic	No	< 15	Female	Single	Primary education	Student/Preschool	500-1000	Above 7	Rural	Hinduism	Medium	Supply water	Hygenic	Yes	Yes	Yes	Yes	Yes	Yes
MPL-A-1149	October, 2013	Negative	Negative	Negative	Negative	Symptomatic	No	15-30	Male	Single	High School	Student/Preschool	500-1000	Above 7	Rural	Hinduism	Medium	Supply water	Hygenic	No	Yes	No	No	No	Yes
MPL-A-1150	October, 2013	Negative	Negative	Negative	Negative	Symptomatic	No	31-45	Male	Married	College and above	Merchant	< 500	< 5	Urban	Christian	Poor	Well/ Pond/ River	Un-hygenic	Yes	No	No	No	No	Yes
MPL-A-1151	October, 2013	Negative	Negative	Negative	Negative	Asymptomatic	No	31-45	Male	Married	College and above	Merchant	< 500	5 to 7	Rural	Christian	Poor	Both	Un-hygenic	Yes	Yes	No	No	No	Yes
MPL-A-1152	October, 2013	Negative	Negative	Negative	Negative	Symptomatic	Yes	15-30	Male	Single	High School	Student/Preschool	500-1000	< 5	Rural	Hinduism	Medium	Supply water	Hygenic	No	Yes	Yes	No	No	Yes
MPL-A-1153	October, 2013	Negative	Negative	Negative	Negative	Asymptomatic	No	< 15	Male	Single	Illiterate	Student/Preschool	< 500	5 to 7	Urban	Muslim	Poor	Well/ Pond/ River	Un-hygenic	Yes	Yes	No	No	No	Yes
MPL-A-1154	November, 2013	Negative	Negative	Negative	Negative	Symptomatic	No	< 15	Female	Single	Illiterate	Student/Preschool	< 500	< 5	Rural	Muslim	Poor	Well/ Pond/ River	Un-hygenic	Yes	Yes	No	No	No	Yes
MPL-A-1155	November, 2013	Negative	Negative	Negative	Negative	Asymptomatic	No	< 15	Male	Single	Primary education	Student/Preschool	< 500	< 5	Urban	Hinduism	Poor	Well/ Pond/ River	Un-hygenic	Yes	Yes	Yes	Yes	No	No/ Not always
MPL-A-1156	November, 2013	Negative	Negative	Negative	Negative	Symptomatic	Yes	< 15	Female	Single	Primary education	Student/Preschool	500-1000	5 to 7	Urban	Muslim	Medium	Supply water	Hygenic	No	Yes	No	No	No	Yes
MPL-A-1157	November, 2013	Negative	Negative	Negative	Negative	Asymptomatic	No	> 45	Male	Married	Illiterate	Laborer/ Farmer/ Driver	< 500	< 5	Urban	Hinduism	Poor	Well/ Pond/ River	Un-hygenic	No	Yes	Yes	No	Yes	No/ Not always
MPL-A-1158	November, 2013	Negative	Negative	Positive	Ed	Asymptomatic	No	31-45	Male	Single	Primary education	Laborer/ Farmer/ Driver	< 500	5 to 7	Urban	Christian	Medium	Supply water	Un-hygenic	Yes	Yes	No	No	No	No/ Not always
MPL-A-1159	November, 2013	Negative	Negative	Negative	Negative	Asymptomatic	No	< 15	Female	Single	Illiterate	Student/Preschool	500-1000	Above 7	Rural	Muslim	Medium	Supply water	Hygenic	No	Yes	No	No	No	Yes
MPL-A-1160	November, 2013	Negative	Negative	Negative	Negative	Symptomatic	No	< 15	Female	Single	Primary education	Student/Preschool	500-1000	Above 7	Rural	Muslim	Medium	Supply water	Hygenic	No	Yes	Yes	No	No	Yes
MPL-A-1161	November, 2013	Negative	Negative	Negative	Negative	Asymptomatic	No	> 45	Female	Married	College and above	House wife	< 500	Above 7	Rural	Muslim	Medium	Well/ Pond/ River	Un-hygenic	No	Yes	Yes	No	No	Yes
MPL-A-1162	November, 2013	Negative	Positive	Positive	Eh	Asymptomatic	No	15-30	Male	Single	High School	Student/Preschool	500-1000	5 to 7	Rural	Muslim	Medium	Supply water	Un-hygenic	Yes	Yes	No	Yes	Yes	Yes
MPL-A-1163	November, 2013	Positive	Positive	Positive	Eh + Ed	Symptomatic	Yes	< 15	Male	Single	Illiterate	Student/Preschool	< 500	5 to 7	Rural	Hinduism	Poor	Both	Un-hygenic	Yes	Yes	Yes	Yes	Yes	Yes
MPL-A-1164	November, 2013	Negative	Negative	Negative	Negative	Asymptomatic	No	31-45	Female	Married	College and above	Employer	> 1000	5 to 7	Urban	Hinduism	Good	Supply water	Hygenic	No	Yes	No	No	No	Yes
MPL-A-1165	November, 2013	Negative	Negative	Negative	Negative	Symptomatic	No	< 15	Male	Single	Illiterate	Laborer/ Farmer/ Driver	< 500	Above 7	Rural	Muslim	Poor	Both	Un-hygenic	Yes	No	No	Yes	Yes	No/ Not always
MPL-A-1166	November, 2013	Negative	Negative	Negative	Negative	Symptomatic	No	< 15	Female	Single	Primary education	Student/Preschool	500-1000	5 to 7	Rural	Hinduism	Medium	Supply water	Hygenic	No	No	No	Yes	No	Yes
MPL-A-1167	November, 2013	Negative	Negative	Negative	Negative	Asymptomatic	No	< 15	Male	Single	Primary education	Student/Preschool	< 500	Above 7	Urban	Muslim	Poor	Well/ Pond/ River	Un-hygenic	No	Yes	Yes	No	No	No/ Not always
MPL-A-1168	November, 2013	Positive	Negative	Negative	Em	Asymptomatic	No	31-45	Male	Single	College and above	Merchant	< 500	Above 7	Rural	Muslim	Medium	Well/ Pond/ River	Un-hygenic	Yes	Yes	No	No	No	No/ Not always
MPL-A-1169	November, 2013	Negative	Negative	Negative	Negative	Asymptomatic	No	< 15	Male	Single	Primary education	Student/Preschool	500-1000	5 to 7	Rural	Hinduism	Medium	Supply water	Hygenic	No	Yes	Yes	No	Yes	Yes
MPL-A-1170	November, 2013	Negative	Negative	Negative	Negative	Symptomatic	No	< 15	Male	Single	High School	Student/Preschool	500-1000	Above 7	Rural	Muslim	Medium	Supply water	Hygenic	No	No	Yes	Yes	Yes	Yes
MPL-A-1171	November, 2013	Negative	Negative	Negative	Negative	Symptomatic	No	> 45	Male	Single	College and above	Merchant	500-1000	< 5	Rural	Hinduism	Medium	Supply water	Hygenic	No	Yes	No	Yes	No	Yes
MPL-A-1172	November, 2013	Negative	Negative	Negative	Negative	Asymptomatic	No	15-30	Male	Single	College and above	Student/Preschool	< 500	< 5	Rural	Christian	Poor	Both	Un-hygenic	Yes	No	No	No	No	Yes
MPL-A-1173	November, 2013	Negative	Negative	Negative	Negative	Symptomatic	No	31-45	Female	Single	Illiterate	Laborer/ Farmer/ Driver	< 500	< 5	Rural	Christian	Medium	Both	Un-hygenic	Yes	No	Yes	Yes	Yes	No/ Not always
MPL-A-1174	November, 2013	Negative	Negative	Negative	Negative	Asymptomatic	No	31-45	Female	Married	Primary education	House wife	500-1000	< 5	Urban	Christian	Medium	Supply water	Hygenic	No	Yes	Yes	No	No	Yes
MPL-A-1175	November, 2013	Positive	Negative	Negative	Em	Symptomatic	Yes	31-45	Male	Single	Primary education	Laborer/ Farmer/ Driver	< 500	Above 7	Urban	Muslim	Medium	Both	Un-hygenic	Yes	Yes	No	No	No	No/ Not always
MPL-A-1176	November, 2013	Negative	Negative	Negative	Negative	Asymptomatic	No	> 45	Female	Married	College and above	Employer	> 1000	< 5	Rural	Hinduism	Good	Supply water	Hygenic	No	Yes	No	No	No	Yes
MPL-A-1177	November, 2013	Negative	Negative	Negative	Negative	Symptomatic	No	< 15	Male	Single	Primary education	Student/Preschool	500-1000	5 to 7	Urban	Muslim	Medium	Supply water	Hygenic	No	No	No	Yes	Yes	Yes
MPL-A-1178	November, 2013	Negative	Negative	Negative	Negative	Symptomatic	No	< 15	Male	Single	High School	Student/Preschool	500-1000	Above 7	Rural	Muslim	Medium	Well/ Pond/ River	Hygenic	No	Yes	Yes	Yes	Yes	No/ Not always
MPL-A-1179	November, 2013	Negative	Negative	Negative	Negative	Symptomatic	No	< 15	Female	Single	Illiterate	Student/Preschool	500-1000	5 to 7	Urban	Hinduism	Medium	Supply water	Hygenic	No	Yes	No	No	No	Yes
MPL-A-1180	November, 2013	Negative	Negative	Negative	Negative	Asymptomatic	No	< 15	Male	Single	Illiterate	Student/Preschool	500-1000	Above 7	Rural	Muslim	Medium	Supply water	Hygenic	No	Yes	No	No	No	Yes
MPL-A-1181	November, 2013	Positive	Positive	Positive	Eh	Asymptomatic	No	< 15	Female	Single	Illiterate	Student/Preschool	500-1000	5 to 7	Rural	Muslim	Medium	Supply water	Un-hygenic	Yes	Yes	No	No	No	Yes
MPL-A-1182	November, 2013	Positive	Positive	Positive	Eh	Symptomatic	Yes	< 15	Female	Single	Illiterate	Student/Preschool	< 500	5 to 7	Urban	Hinduism	Poor	Supply water	Un-hygenic	No	Yes	No	No	No	Yes
MPL-A-1183	November, 2013	Negative	Negative	Negative	Negative	Asymptomatic	No	< 15	Female	Single	Primary education	Student/Preschool	< 500	5 to 7	Urban	Muslim	Medium	Well/ Pond/ River	Hygenic	Yes	Yes	Yes	No	No	Yes
MPL-A-1184	November, 2013	Negative	Negative	Negative	Negative	Asymptomatic	No	< 15	Female	Single	High School	Student/Preschool	< 500	5 to 7	Urban	Hinduism	Medium	Well/ Pond/ River	Hygenic	Yes	Yes	Yes	No	No	Yes
MPL-A-1185	November, 2013	Positive	Negative	Negative	Em	Asymptomatic	No	31-45	Male	Single	College and above	Merchant	< 500	Above 7	Rural	Muslim	Medium	Well/ Pond/ River	Un-hygenic	Yes	Yes	No	No	No	No/ Not always
MPL-A-1186	November, 2013	Positive	Negative	Positive	Ed	Asymptomatic	No	31-45	Male	Single	Primary education	Laborer/ Farmer/ Driver	< 500	5 to 7	Rural	Christian	Medium	Well/ Pond/ River	Un-hygenic	Yes	Yes	Yes	Yes	No	No/ Not always
MPL-A-1187	November, 2013	Negative	Negative	Negative	Negative	Asymptomatic	No	> 45	Female	Married	Primary education	House wife	500-1000	< 5	Urban	Christian	Medium	Supply water	Hygenic	No	Yes	Yes	Yes	No	Yes
MPL-A-1188	November, 2013	Negative	Negative	Negative	Negative	Asymptomatic	No	< 15	Male	Single	Primary education	Student/Preschool	< 500	Above 7	Rural	Christian	Poor	Well/ Pond/ River	Un-hygenic	No	Yes	No	Yes	No	Yes
MPL-A-1189	November, 2013	Negative	Negative	Negative	Negative	Symptomatic	No	15-30	Female	Single	High School	Laborer/ Farmer/ Driver	< 500	5 to 7	Urban	Christian	Poor	Well/ Pond/ River	Un-hygenic	No	No	Yes	No	Yes	No/ Not always
MPL-A-1190	November, 2013	Negative	Negative	Negative	Negative	Asymptomatic	No	< 15	Female	Single	Illiterate	Student/Preschool	500-1000	< 5	Urban	Christian	Medium	Well/ Pond/ River	Hygenic	No	Yes	No	No	No	Yes
MPL-A-1191	November, 2013	Negative	Negative	Negative	Negative	Symptomatic	Yes	31-45	Male	Married	College and above	Employer	500-1000	< 5	Rural	Hinduism	Medium	Supply water	Hygenic	No	No	No	Yes	No	Yes
MPL-A-1192	November, 2013	Negative	Negative	Negative	Negative	Asymptomatic	No	31-45	Female	Single	High School	Merchant	< 500	5 to 7	Rural	Hinduism	Medium	Both	Un-hygenic	Yes	Yes	No	Yes	No	Yes
MPL-A-1193	November, 2013	Negative	Negative	Negative	Negative	Symptomatic	No	15-30	Male	Married	Primary education	Laborer/ Farmer/ Driver	< 500	< 5	Rural	Hinduism	Poor	Well/ Pond/ River	Un-hygenic	Yes	No	No	No	Yes	No/ Not always
MPL-A-1194	November, 2013	Negative	Negative	Negative	Negative	Asymptomatic	No	< 15	Female	Single	Illiterate	Student/Preschool	< 500	Above 7	Rural	Muslim	Medium	Both	Un-hygenic	Yes	Yes	No	No	No	Yes
MPL-A-1195	November, 2013	Negative	Negative	Negative	Negative	Asymptomatic	No	< 15	Female	Single	Primary education	Student/Preschool	< 500	5 to 7	Rural	Hinduism	Poor	Well/ Pond/ River	Un-hygenic	Yes	Yes	No	No	No	Yes
MPL-A-1196	November, 2013	Negative	Negative	Negative	Negative	Symptomatic	No	15-30	Male	Single	College and above	Employer	500-1000	< 5	Urban	Muslim	Medium	Supply water	Hygenic	No	Yes	Yes	No	No	Yes
MPL-A-1197	November, 2013	Negative	Negative	Negative	Negative	Symptomatic	No	< 15	Female	Single	Illiterate	Student/Preschool	< 500	Above 7	Rural	Muslim	Poor	Both	Un-hygenic	No	No	No	No	No	Yes
MPL-A-1198	November, 2013	Negative	Negative	Negative	Negative	Symptomatic	No	< 15	Female	Single	Primary education	Student/Preschool	500-1000	5 to 7	Urban	Hinduism	Medium	Supply water	Hygenic	No	No	Yes	No	Yes	Yes
MPL-A-1199	November, 2013	Negative	Negative	Negative	Negative	Asymptomatic	No	< 15	Male	Single	Primary education	Student/Preschool	500-1000	Above 7	Rural	Muslim	Poor	Supply water	Hygenic	No	Yes	No	No	Yes	Yes
MPL-A-1200	November, 2013	Negative	Negative	Negative	Negative	Symptomatic	No	< 15	Male	Single	Primary education	Student/Preschool	500-1000	< 5	Urban	Muslim	Medium	Supply water	Hygenic	No	Yes	Yes	No	Yes	Yes
MPL-A-1201	November, 2013	Negative	Negative	Negative	Negative	Asymptomatic	No	31-45	Female	Married	Illiterate	House wife	< 500	5 to 7	Rural	Hinduism	Poor	Well/ Pond/ River	Un-hygenic	Yes	No	No	No	Yes	Yes
MPL-A-1202	November, 2013	Negative	Negative	Negative	Negative	Symptomatic	No	> 45	Female	Married	College and above	House wife	< 500	Above 7	Rural	Muslim	Poor	Well/ Pond/ River	Un-hygenic	Yes	Yes	Yes	No	No	Yes
MPL-A-1203	November, 2013	Positive	Positive	Positive	Eh	Asymptomatic	No	< 15	Male	Single	Primary education	Student/Preschool	500-1000	5 to 7	Urban	Hinduism	Medium	Supply water	Un-hygenic	No	Yes	Yes	No	Yes	Yes
MPL-A-1204	November, 2013	Negative	Negative	Negative	Negative	Symptomatic	No	< 15	Female	Single	High School	Student/Preschool	< 500	Above 7	Rural	Muslim	Medium	Both	Un-hygenic	No	Yes	No	No	No	Yes
MPL-A-1205	November, 2013	Negative	Negative	Negative	Negative	Asymptomatic	No	< 15	Female	Single	High School	Student/Preschool	500-1000	5 to 7	Urban	Hinduism	Medium	Supply water	Hygenic	No	No	Yes	No	No	Yes
MPL-A-1206	November, 2013	Negative	Negative	Negative	Negative	Symptomatic	No	< 15	Male	Single	Primary education	Student/Preschool	< 500	< 5	Rural	Hinduism	Poor	Well/ Pond/ River	Un-hygenic	Yes	Yes	No	No	Yes	Yes
MPL-A-1207	December, 2013	Negative	Negative	Negative	Negative	Symptomatic	No	< 15	Female	Single	Illiterate	Student/Preschool	< 500	Above 7	Rural	Muslim	Poor	Well/ Pond/ River	Un-hygenic	Yes	No	No	No	No	Yes
MPL-A-1208	December, 2013	Negative	Negative	Negative	Negative	Asymptomatic	No	< 15	Male	Single	Illiterate	Student/Preschool	< 500	5 to 7	Urban	Muslim	Poor	Well/ Pond/ River	Un-hygenic	No	Yes	No	No	No	Yes
MPL-A-1209	December, 2013	Negative	Positive	Positive	Eh	Asymptomatic	No	< 15	Female	Single	Primary education	Student/Preschool	< 500	5 to 7	Rural	Muslim	Poor	Supply water	Un-hygenic	Yes	Yes	Yes	Yes	Yes	No/ Not always
MPL-A-1210	December, 2013	Negative	Negative	Negative	Negative	Asymptomatic	No	< 15	Female	Single	Primary education	Student/Preschool	500-1000	5 to 7	Urban	Muslim	Medium	Supply water	Hygenic	No	Yes	Yes	Yes	Yes	Yes
MPL-A-1211	December, 2013	Negative	Negative	Negative	Negative	Asymptomatic	No	< 15	Male	Single	High School	Student/Preschool	500-1000	5 to 7	Rural	Hinduism	Medium	Supply water	Hygenic	No	Yes	No	Yes	No	Yes
MPL-A-1212	December, 2013	Negative	Negative	Negative	Negative	Symptomatic	No	15-30	Male	Single	Illiterate	Merchant	< 500	5 to 7	Rural	Muslim	Medium	Both	Un-hygenic	Yes	No	No	No	Yes	Yes
MPL-A-1213	December, 2013	Negative	Negative	Negative	Negative	Symptomatic	No	31-45	Female	Single	College and above	Employer	> 1000	< 5	Rural	Christian	Good	Supply water	Hygenic	No	Yes	No	No	No	Yes
MPL-A-1214	December, 2013	Negative	Negative	Negative	Negative	Asymptomatic	No	31-45	Female	Single	High School	Merchant	< 500	5 to 7	Urban	Christian	Poor	Well/ Pond/ River	Un-hygenic	No	Yes	Yes	No	No	Yes
MPL-A-1215	December, 2013	Negative	Negative	Positive	Ed	Asymptomatic	No	15-30	Male	Single	High School	Student/Preschool	< 500	5 to 7	Rural	Muslim	Medium	Well/ Pond/ River	Un-hygenic	Yes	Yes	No	Yes	No	No/ Not always
MPL-A-1216	December, 2013	Negative	Negative	Negative	Negative	Symptomatic	No	< 15	Female	Single	Illiterate	Student/Preschool	< 500	< 5	Urban	Muslim	Poor	Well/ Pond/ River	Un-hygenic	No	Yes	No	No	No	Yes
MPL-A-1217	December, 2013	Positive	Negative	Negative	Negative	Symptomatic	No	< 15	Male	Single	Primary education	Student/Preschool	500-1000	< 5	Rural	Muslim	Medium	Supply water	Hygenic	No	Yes	Yes	No	Yes	Yes
MPL-A-1218	December, 2013	Negative	Negative	Negative	Negative	Symptomatic	No	< 15	Male	Single	Primary education	Student/Preschool	500-1000	< 5	Rural	Hinduism	Medium	Supply water	Hygenic	No	No	No	No	Yes	Yes
MPL-A-1219	December, 2013	Negative	Negative	Negative	Negative	Asymptomatic	No	< 15	Female	Single	Illiterate	Student/Preschool	500-1000	< 5	Rural	Muslim	Medium	Supply water	Hygenic	No	Yes	No	No	No	Yes
MPL-A-1220	December, 2013	Negative	Negative	Negative	Negative	Asymptomatic	No	> 45	Female	Married	College and above	House wife	< 500	5 to 7	Urban	Muslim	Poor	Both	Un-hygenic	Yes	Yes	Yes	No	No	Yes
MPL-A-1221	December, 2013	Negative	Negative	Positive	Eh	Symptomatic	Yes	31-45	Female	Married	Primary education	Laborer/ Farmer/ Driver	500-1000	5 to 7	Urban	Muslim	Medium	Supply water	Hygenic	No	Yes	Yes	Yes	Yes	No/ Not always
MPL-A-1222	December, 2013	Negative	Negative	Negative	Negative	Asymptomatic	No	< 15	Female	Single	Illiterate	Student/Preschool	< 500	5 to 7	Urban	Muslim	Medium	Well/ Pond/ River	Un-hygenic	No	Yes	No	No	No	Yes
MPL-A-1223	December, 2013	Negative	Negative	Negative	Negative	Symptomatic	No	< 15	Female	Single	Illiterate	Student/Preschool	< 500	Above 7	Rural	Muslim	Medium	Well/ Pond/ River	Un-hygenic	No	No	No	No	No	Yes
MPL-A-1224	December, 2013	Negative	Negative	Negative	Negative	Asymptomatic	No	> 45	Male	Single	High School	Merchant	500-1000	Above 7	Rural	Muslim	Medium	Supply water	Hygenic	No	Yes	Yes	No	No	Yes
MPL-A-1225	December, 2013	Negative	Positive	Positive	Eh	Symptomatic	Yes	< 15	Male	Single	Illiterate	Student/Preschool	500-1000	Above 7	Rural	Hinduism	Medium	Supply water	Hygenic	No	Yes	No	Yes	Yes	Yes
MPL-A-1226	December, 2013	Negative	Negative	Negative	Negative	Asymptomatic	No	< 15	Female	Single	Primary education	Student/Preschool	< 500	< 5	Urban	Christian	Poor	Both	Un-hygenic	Yes	Yes	Yes	Yes	No	Yes
MPL-A-1227	December, 2013	Negative	Negative	Negative	Negative	Symptomatic	Yes	< 15	Male	Single	Primary education	Student/Preschool	< 500	5 to 7	Rural	Muslim	Medium	Well/ Pond/ River	Un-hygenic	Yes	No	No	No	No	Yes
MPL-A-1228	December, 2013	Negative	Negative	Negative	Negative	Asymptomatic	No	31-45	Female	Single	College and above	Employer	> 1000	< 5	Urban	Christian	Good	Supply water	Hygenic	No	Yes	No	No	No	Yes
MPL-A-1229	December, 2013	Positive	Negative	Positive	Ed	Asymptomatic	No	31-45	Male	Single	Primary education	Laborer/ Farmer/ Driver	< 500	5 to 7	Rural	Muslim	Medium	Well/ Pond/ River	Un-hygenic	Yes	Yes	No	No	No	No/ Not always
MPL-A-1230	December, 2013	Negative	Negative	Negative	Negative	Asymptomatic	No	< 15	Female	Single	Primary education	Student/Preschool	< 500	5 to 7	Urban	Muslim	Poor	Both	Un-hygenic	No	Yes	Yes	No	No	Yes
MPL-A-1231	December, 2013	Negative	Negative	Negative	Negative	Symptomatic	No	< 15	Male	Single	High School	Student/Preschool	500-1000	< 5	Rural	Hinduism	Medium	Supply water	Hygenic	No	No	No	Yes	No	Yes
MPL-A-1232	December, 2013	Negative	Negative	Negative	Negative	Symptomatic	No	< 15	Male	Single	Primary education	Student/Preschool	500-1000	Above 7	Rural	Muslim	Medium	Supply water	Hygenic	No	Yes	No	No	No	Yes
MPL-A-1233	December, 2013	Negative	Negative	Negative	Negative	Symptomatic	No	< 15	Female	Single	Primary education	Student/Preschool	< 500	5 to 7	Urban	Hinduism	Poor	Well/ Pond/ River	Un-hygenic	Yes	No	Yes	Yes	Yes	Yes
MPL-A-1234	December, 2013	Negative	Negative	Negative	Negative	Asymptomatic	No	> 45	Female	Married	College and above	House wife	500-1000	Above 7	Rural	Muslim	Medium	Supply water	Hygenic	No	Yes	Yes	Yes	No	Yes
MPL-A-1235	December, 2013	Positive	Negative	Positive	Ed	Asymptomatic	No	15-30	Male	Single	College and above	Student/Preschool	< 500	Above 7	Urban	Muslim	Medium	Well/ Pond/ River	Un-hygenic	No	Yes	No	No	No	No/ Not always
MPL-A-1236	December, 2013	Negative	Negative	Negative	Negative	Asymptomatic	No	< 15	Female	Single	High School	Student/Preschool	500-1000	5 to 7	Urban	Hinduism	Medium	Supply water	Hygenic	No	Yes	Yes	No	No	Yes
MPL-A-1237	December, 2013	Negative	Negative	Negative	Negative	Symptomatic	No	> 45	Female	Married	Illiterate	House wife	500-1000	< 5	Rural	Christian	Medium	Supply water	Hygenic	No	No	Yes	No	No	Yes
MPL-A-1238	December, 2013	Positive	Negative	Negative	Negative	Asymptomatic	No	15-30	Male	Married	High School	Student/Preschool	< 500	< 5	Urban	Christian	Medium	Well/ Pond/ River	Un-hygenic	Yes	Yes	No	No	Yes	Yes
MPL-A-1239	December, 2013	Negative	Negative	Negative	Negative	Symptomatic	No	> 45	Male	Single	College and above	Employer	> 1000	< 5	Rural	Hinduism	Good	Supply water	Hygenic	No	No	Yes	Yes	No	Yes
MPL-A-1240	December, 2013	Negative	Negative	Negative	Negative	Symptomatic	Yes	< 15	Female	Single	Illiterate	Student/Preschool	500-1000	Above 7	Rural	Muslim	Medium	Supply water	Hygenic	No	No	No	No	No	Yes
MPL-A-1241	December, 2013	Negative	Negative	Negative	Negative	Asymptomatic	No	31-45	Male	Married	High School	Laborer/ Farmer/ Driver	500-1000	< 5	Rural	Hinduism	Medium	Supply water	Hygenic	No	Yes	Yes	No	No	No/ Not always
MPL-A-1242	December, 2013	Negative	Negative	Negative	Negative	Symptomatic	Yes	31-45	Male	Single	College and above	Merchant	< 500	< 5	Rural	Hinduism	Poor	Well/ Pond/ River	Un-hygenic	Yes	No	Yes	No	No	Yes
MPL-A-1243	December, 2013	Negative	Negative	Negative	Negative	Asymptomatic	No	15-30	Female	Single	Illiterate	Merchant	< 500	5 to 7	Rural	Christian	Poor	Well/ Pond/ River	Un-hygenic	Yes	Yes	No	No	No	Yes
MPL-A-1244	December, 2013	Negative	Negative	Negative	Negative	Symptomatic	No	< 15	Male	Single	Primary education	Student/Preschool	< 500	< 5	Rural	Christian	Poor	Well/ Pond/ River	Un-hygenic	No	Yes	Yes	No	No	Yes
MPL-A-1245	December, 2013	Negative	Negative	Negative	Negative	Asymptomatic	No	< 15	Male	Single	Primary education	Student/Preschool	500-1000	< 5	Rural	Christian	Medium	Supply water	Hygenic	No	No	No	No	No	Yes
MPL-A-1246	December, 2013	Negative	Negative	Negative	Negative	Symptomatic	Yes	< 15	Male	Single	Primary education	Laborer/ Farmer/ Driver	< 500	5 to 7	Urban	Hinduism	Poor	Well/ Pond/ River	Un-hygenic	Yes	Yes	Yes	No	No	No/ Not always
MPL-A-1247	December, 2013	Negative	Negative	Negative	Negative	Asymptomatic	No	< 15	Male	Single	Illiterate	Student/Preschool	< 500	< 5	Rural	Christian	Poor	Well/ Pond/ River	Un-hygenic	No	No	No	No	No	Yes
MPL-A-1248	January, 2014	Negative	Negative	Negative	Negative	Symptomatic	No	31-45	Female	Single	High School	Employer	> 1000	< 5	Rural	Hinduism	Good	Supply water	Hygenic	No	No	No	Yes	No	Yes
MPL-A-1249	January, 2014	Negative	Negative	Negative	Negative	Symptomatic	No	> 45	Female	Married	College and above	House wife	500-1000	5 to 7	Urban	Muslim	Medium	Both	Hygenic	No	Yes	No	Yes	No	Yes
MPL-A-1250	January, 2014	Negative	Negative	Negative	Negative	Symptomatic	No	15-30	Female	Single	College and above	Student/Preschool	> 1000	< 5	Urban	Christian	Good	Supply water	Hygenic	No	No	No	No	No	Yes
MPL-A-1251	January, 2014	Negative	Negative	Negative	Negative	Symptomatic	No	31-45	Male	Single	College and above	Merchant	500-1000	< 5	Urban	Christian	Medium	Both	Hygenic	No	No	Yes	Yes	Yes	Yes
MPL-A-1252	January, 2014	Positive	Positive	Negative	Negative	Asymptomatic	No	31-45	Female	Married	College and above	House wife	500-1000	Above 7	Urban	Muslim	Medium	Both	Hygenic	No	Yes	No	No	No	Yes
MPL-A-1253	January, 2014	Negative	Negative	Negative	Negative	Symptomatic	No	15-30	Female	Single	High School	Employer	> 1000	< 5	Rural	Christian	Good	Supply water	Hygenic	No	No	No	Yes	No	Yes
MPL-A-1254	January, 2014	Negative	Negative	Negative	Negative	Symptomatic	No	31-45	Female	Married	College and above	House wife	< 500	5 to 7	Rural	Muslim	Poor	Well/ Pond/ River	Un-hygenic	Yes	Yes	Yes	Yes	Yes	Yes
MPL-A-1255	January, 2014	Negative	Negative	Negative	Negative	Asymptomatic	No	31-45	Male	Single	Primary education	Merchant	< 500	Above 7	Rural	Christian	Medium	Both	Un-hygenic	Yes	No	No	No	Yes	Yes
MPL-A-1256	January, 2014	Negative	Negative	Negative	Negative	Symptomatic	Yes	15-30	Female	Single	College and above	Student/Preschool	> 1000	Above 7	Rural	Christian	Good	Supply water	Hygenic	No	Yes	No	Yes	No	Yes
MPL-A-1257	January, 2014	Negative	Negative	Negative	Negative	Asymptomatic	No	> 45	Female	Married	Primary education	House wife	< 500	Above 7	Rural	Muslim	Medium	Both	Un-hygenic	Yes	No	No	Yes	Yes	Yes
MPL-A-1258	January, 2014	Negative	Negative	Negative	Negative	Symptomatic	No	> 45	Female	Single	High School	Employer	> 1000	< 5	Urban	Christian	Good	Supply water	Hygenic	No	No	Yes	Yes	No	Yes
MPL-A-1259	January, 2014	Negative	Negative	Negative	Negative	Symptomatic	No	15-30	Female	Married	College and above	House wife	500-1000	5 to 7	Rural	Muslim	Medium	Both	Hygenic	No	Yes	No	Yes	No	Yes
MPL-A-1260	January, 2014	Negative	Negative	Negative	Negative	Symptomatic	No	> 45	Female	Single	College and above	Employer	> 1000	< 5	Rural	Christian	Good	Supply water	Hygenic	No	No	Yes	Yes	No	Yes
